# Supplementary material for: Development of a Liquid-Phased Probe Array for Upland Cotton and Its Application in Cultivar Identification
Source: Genes (Basel). 2025 Dec 21;17(1):8. doi: 10.3390/genes17010008 (PMC12841419; doi:10.3390/genes17010008)
Supplement: Supplementary file 1 [file genes-17-00008-s001.zip]

Archive with 8 entries (8 files):
- Table  S4.xls
- Table S1.xls
- Table S2.xls
- table S3.xls
- Table S5.xlsx
- table S6.xls
- Table S7.xls
- Table S8 .xls
