# Supplementary material for: Development of a Liquid-Phased Probe Array for Upland Cotton and Its Application in Cultivar Identification
Source: Genes (Basel). 2025 Dec 21;17(1):8. doi: 10.3390/genes17010008 (PMC12841419; doi:10.3390/genes17010008)
Supplement: Supplementary file 1 [file genes-17-00008-s001.zip › Table S4.xls]

## Sheet: Sheet1
Table S4 Cotton Accessions for Hybrid Identification
Hybrid			Pure-line cultivars
Sample Number	Material Name	Material Type	Sample Number	Material Name	Material Type
MBS027	Hybrid cross-2	self-bred hybrid combinations	MBS064	Jimian 632	commercial varieties
MBS028	Hybrid cross-3	self-bred hybrid combinations	MBS068	Shi K 415	germplasm resources
MBS029	Hybrid cross-4	self-bred hybrid combinations	MBS070	Lumian 1172	germplasm resources
MBS030	Hybrid cross-5	self-bred hybrid combinations	MBS071	Xinken M 2061	germplasm resources
MBS031	Hybrid cross-6	self-bred hybrid combinations	MBS072	20 G 32	germplasm resources
MBS032	Hybrid cross-7	self-bred hybrid combinations	MBS075	Shi-8	germplasm resources
MBS033	Hybrid cross-8	self-bred hybrid combinations	MBS078	Ji 2658	commercial varieties
MBS034	Hybrid cross-9	self-bred hybrid combinations	MBS079	HT-1	germplasm resources
MBS035	Hybrid cross-10	self-bred hybrid combinations	MBS080	HT-2	germplasm resources
MBS036	Hybrid cross-11	self-bred hybrid combinations	MBS082	Ruimian 31	germplasm resources
MBS037	Hybrid cross-12	self-bred hybrid combinations	MBS091	Tieganmian	germplasm resources
MBS038	Hybrid cross-13	self-bred hybrid combinations	MBS092	Ruanganmian	germplasm resources
MBS039	Hybrid cross-14	self-bred hybrid combinations	MBS095	Han 903	commercial varieties
MBS040	Hybrid cross-15	self-bred hybrid combinations	MBS099	Jimian 315	commercial varieties
MBS041	Hybrid cross-16	self-bred hybrid combinations	MBS100	H 321	germplasm resources
MBS042	Hybrid cross-17	self-bred hybrid combinations	MBS101	N 32 xi	self-bred lines
MBS043	Hybrid cross-18	self-bred hybrid combinations	MBS103	68 xuanxi	self-bred lines
MBS044	Hybrid cross-19	self-bred hybrid combinations	MBS107	MH 9	germplasm resources
MBS045	Hybrid cross-20	self-bred hybrid combinations	MBS112	24 TC 15	germplasm resources
MBS046	Hybrid cross-21	self-bred hybrid combinations	MBS117	Shi-916	germplasm resources
MBS047	Hybrid cross-22	self-bred hybrid combinations	MBS119	Jimian 803	commercial varieties
MBS048	Hybrid cross-23	self-bred hybrid combinations	MBS121	Chaoyouqingao	self-bred lines
MBS106	19 you-8	self-bred hybrid combinations	MBS158	Shandong SF 06	commercial varieties
MBS108	MH 21	self-bred hybrid combinations	MBS159	Baimian 958	commercial varieties
MBS114	Hanza306	commercial varieties	MBS161	Jifeng 914	commercial varieties
MBS115	Ji1518	commercial varieties	MBS162	Shuofengmian1hao	commercial varieties
MBS116	jiza 521	commercial varieties	MBS163	Xumian266	commercial varieties
MBS120	jiza176	commercial varieties	MBS164	Siyang 6821	commercial varieties
MBS122	G3109N3	self-bred hybrid combinations	MBS165	Lumian 696	commercial varieties
MBS146	450*482	self-bred hybrid combinations	MBS166	Liaomian 15	commercial varieties
MBS148	446*452	self-bred hybrid combinations	MBS167	Delinong 12	commercial varieties
MBS149	450*446	self-bred hybrid combinations	MBS170	Nongdamian 13	commercial varieties
MBS150	446*493	self-bred hybrid combinations	MBS171	Xinmian33B	commercial varieties
MBS151	452*N32	self-bred hybrid combinations	MBS172	E 8769	germplasm resources
MBS152	450*486	self-bred hybrid combinations	MBS173	Ta 2	germplasm resources
MBS154	450*17JH321	self-bred hybrid combinations	MBS174	Chaodaling	germplasm resources
MBS155	450*452	self-bred hybrid combinations	MBS175	Beizhen 71-156	germplasm resources
MBS157	N32*N98	self-bred hybrid combinations	MBS176	Daisi 926	germplasm resources
