# Supplementary material for: Development of a Liquid-Phased Probe Array for Upland Cotton and Its Application in Cultivar Identification
Source: Genes (Basel). 2025 Dec 21;17(1):8. doi: 10.3390/genes17010008 (PMC12841419; doi:10.3390/genes17010008)
Supplement: Supplementary file 1 [file genes-17-00008-s001.zip › Table S1.xls]

## Sheet: 表1
Table S1 List of 100 Test Materials
Sample Number	Material Name	Material Type
1	Arkansas green-2	Foreign Germplasm Resources
2	86 E-20-3	Foreign Germplasm Resources
3	4 - (j-5)-2	Foreign Germplasm Resources
4	1 - (j-5)-1	Foreign Germplasm Resources
5	1 - (j-5)-2	Foreign Germplasm Resources
6	41 - (j-5)	Foreign Germplasm Resources
7	ZH9708	Domestic Germplasm Resources
8	ZH901	Domestic Germplasm Resources
9	ZH1761	Domestic Germplasm Resources
10	Zhong R1019	Domestic Germplasm Resources
11	Zhong R1042	Domestic Germplasm Resources
12	Zhong R1052	Domestic Germplasm Resources
13	Zhong 1702	Domestic Germplasm Resources
14	Zhongzi 2523	Domestic Germplasm Resources
15	Gan 9701	Domestic Germplasm Resources
16	Xinongda 0401	Domestic Germplasm Resources
17	Tang 9030	Domestic Germplasm Resources
18	Zhongwu 551917	Domestic Germplasm Resources
19	Zhongwu 867	Domestic Germplasm Resources
20	Zhongzhi 95034	Domestic Germplasm Resources
21	Jianyang 2687	Domestic Germplasm Resources
22	Liao 4086-9	Domestic Germplasm Resources
23	Ningzao 941	Domestic Germplasm Resources
24	Zhong 078	Domestic Germplasm Resources
25	Zhongyi Hong 2	Domestic Germplasm Resources
26	Taiyuan 02-7	Domestic Germplasm Resources
27	Taiyuan 02-49	Domestic Germplasm Resources
28	Zhongzi 04345	Domestic Germplasm Resources
29	Xiaoshan 87-1719	Domestic Germplasm Resources
30	Zhongwu 1017	Domestic Germplasm Resources
31	Zhongwu 380-4-3	Domestic Germplasm Resources
32	Zhongyin 0505	Domestic Germplasm Resources
33	Castor Cotton	Domestic Germplasm Resources
34	H3206	Domestic Germplasm Resources
35	E 1017	Domestic Germplasm Resources
36	Jishi 929	Approved Cotton Varieties in the Yellow River Basin
37	Shuofengmian 3	Approved Cotton Varieties in the Yellow River Basin
38	Xiazao 4	Approved Cotton Varieties in the Yellow River Basin
39	Jimian 169	Approved Cotton Varieties in the Yellow River Basin
40	Xinshi 71143	Approved Cotton Varieties in the Yellow River Basin
41	Han 6203	Approved Cotton Varieties in the Yellow River Basin
42	Jizhongmian 608	Approved Cotton Varieties in the Yellow River Basin
43	Hanmian 3008	Approved Cotton Varieties in the Yellow River Basin
44	Jishi 29	Approved Cotton Varieties in the Yellow River Basin
45	Jifeng 4	Approved Cotton Varieties in the Yellow River Basin
46	Jimian 803	Approved Cotton Varieties in the Yellow River Basin
47	Jimian 569	Approved Cotton Varieties in the Yellow River Basin
48	Shizao 1	Approved Cotton Varieties in the Yellow River Basin
49	Nongdamian 7	Approved Cotton Varieties in the Yellow River Basin
50	Shikang 126	Approved Cotton Varieties in the Yellow River Basin
51	Ji 172	Approved Cotton Varieties in the Yellow River Basin
52	Ji 178	Approved Cotton Varieties in the Yellow River Basin
53	Hengmian HD008	Approved Cotton Varieties in the Yellow River Basin
54	Hengmian 1670	Approved Cotton Varieties in the Yellow River Basin
55	Hengwu 1086	Approved Cotton Varieties in the Yellow River Basin
56	Jinnongda 23	Approved Cotton Varieties in the Yellow River Basin
57	Han M263	Approved Cotton Varieties in the Yellow River Basin
58	Jifeng 103	Approved Cotton Varieties in the Yellow River Basin
59	Guoxinmian 27	Approved Cotton Varieties in the Yellow River Basin
60	Jimian 2016	Approved Cotton Varieties in the Yellow River Basin
61	Jinnongda 35	Approved Cotton Varieties in the Yellow River Basin
62	Hengmian HNX981	Approved Cotton Varieties in the Yellow River Basin
63	Jinnongda 39	Approved Cotton Varieties in the Yellow River Basin
64	Jimian 9218	Approved Cotton Varieties in the Yellow River Basin
65	Guoxinmian 37	Approved Cotton Varieties in the Yellow River Basin
66	Hanwu 198	Approved Cotton Varieties in the Yellow River Basin
67	Ji 968	Approved Cotton Varieties in the Yellow River Basin
68	Xinqiu 4	Approved Cotton Varieties in the Yellow River Basin
69	Miaobao 21	Approved Cotton Varieties in the Yellow River Basin
70	Yinxingmian 28	Approved Cotton Varieties in the Yellow River Basin
71	Ruimian 1	Approved Cotton Varieties in the Yellow River Basin
72	Lumianyan 37	Approved Cotton Varieties in the Yellow River Basin
73	Demian 16	Approved Cotton Varieties in the Yellow River Basin
74	Lumian 263	Approved Cotton Varieties in the Yellow River Basin
75	Lumian 1157	Approved Cotton Varieties in the Yellow River Basin
76	Zhongmian 441	Approved Cotton Varieties in the Yellow River Basin
77	CRI 49	Approved Cotton Varieties in the Yellow River Basin
78	CRI 100	Approved Cotton Varieties in the Yellow River Basin
79	Zhongmian 9001	Approved Cotton Varieties in the Yellow River Basin
80	CRI EM1704	Approved Cotton Varieties in the Yellow River Basin
81	CRI 12	Approved Cotton Varieties in the Yellow River Basin
82	Jinke 707	Approved Cotton Varieties in the Yellow River Basin
83	Yumian 508	Approved Cotton Varieties in the Yellow River Basin
84	Jinmian 5	Approved Cotton Varieties in the Yellow River Basin
85	Jinmian 43	Approved Cotton Varieties in the Yellow River Basin
86	E Kang 7	Approved Cotton Varieties in the Yangtze River Basin
87	Sikang 1	Approved Cotton Varieties in the Yangtze River Basin
88	Ningmian 2	Approved Cotton Varieties in the Yangtze River Basin
89	E Kangmian 9	Approved Cotton Varieties in the Yangtze River Basin
90	E Kangmian 20	Approved Cotton Varieties in the Yangtze River Basin
91	Sumian 6	Approved Cotton Varieties in the Yangtze River Basin
92	Xinluzao 49	Approved Cotton Varieties in the Inland Region of Northwest China
93	Xinluzao 48	Approved Cotton Varieties in the Inland Region of Northwest China
94	Xinluzhong 51	Approved Cotton Varieties in the Inland Region of Northwest China
95	Xinluzhong 60	Approved Cotton Varieties in the Inland Region of Northwest China
96	Xinluzhong 19	Approved Cotton Varieties in the Inland Region of Northwest China
97	Xinluzao 81	Approved Cotton Varieties in the Inland Region of Northwest China
98	Xinluzhong 58	Approved Cotton Varieties in the Inland Region of Northwest China
99	Liaomian 27	Approved Cotton Varieties in the Inland Region of Northwest China
100	Liaomian 7	Approved Cotton Varieties in the Inland Region of Northwest China
