# Supplementary material for: Development of a Liquid-Phased Probe Array for Upland Cotton and Its Application in Cultivar Identification
Source: Genes (Basel). 2025 Dec 21;17(1):8. doi: 10.3390/genes17010008 (PMC12841419; doi:10.3390/genes17010008)
Supplement: Supplementary file 1 [file genes-17-00008-s001.zip › Table S2.xls]

## Sheet: Sheet1
Table S2 Cotton Varieties Used for Phylogenetic and Population Structure Analysis
Sample Number	Material Name	Material Type
1	Lumianyan 37	commercial varieties
3	Jinongdamian24hao	commercial varieties
5	Guoxinmian 25	commercial varieties
6	Hannong1hao	commercial varieties
8	Jimian 646	commercial varieties
9	Jinongdamian 25	commercial varieties
12	Ji 863	commercial varieties
13	Hengmian1670	commercial varieties
14	Jimian 803	commercial varieties
15	shenniumian10hao	commercial varieties
17	Guoxinmian 26	commercial varieties
18	MH 335233	commercial varieties
19	Jinongda23hao	commercial varieties
20	Jishi 265	commercial varieties
21	Ji 968	commercial varieties
22	Han 6382	commercial varieties
23	Guoxinmian 27	commercial varieties
24	Jifeng4hao	commercial varieties
25	Guoxinmian31hao	commercial varieties
26	Hanmian 3022	commercial varieties
30	Jinnong 16	commercial varieties
31	Xinkangmian 963	commercial varieties
32	Ji 172	commercial varieties
33	Jinongda29hao	commercial varieties
34	Jimian 262	commercial varieties
36	Jifeng 1458	commercial varieties
37	GB 821	commercial varieties
38	Hanwu 339	commercial varieties
39	Jinongda33hao	commercial varieties
40	Jinongda 35	commercial varieties
42	Han 816	commercial varieties
45	Han 903	commercial varieties
46	Jimian 30	commercial varieties
47	Jiza 287	commercial varieties
48	Hanzamian13hao	commercial varieties
49	Guoxinm 31	commercial varieties
50	Jimian 9116	commercial varieties
52	Jiza 269	commercial varieties
54	MH 410433	commercial varieties
55	Jinongda37hao	commercial varieties
56	Han 3206	commercial varieties
57	Zhong9A02	commercial varieties
58	Zhong EM 1702	commercial varieties
59	Jimian 9218	commercial varieties
60	Jifeng 649	commercial varieties
61	Han 505	commercial varieties
62	Hengmian HNX 981	commercial varieties
63	JX 2101	commercial varieties
64	Jishi 1183	commercial varieties
65	Jishi 29	commercial varieties
67	Jinongda39hao	commercial varieties
68	Jinongda45hao	commercial varieties
78	Jimian 569	commercial varieties
80	Jifeng 173	commercial varieties
81	Jiza 282	commercial varieties
82	Hengmian 1186	commercial varieties
83	Jishi 370	commercial varieties
84	Han 639	commercial varieties
85	Zhongmianzao 181	commercial varieties
86	Zhonglv 204560	commercial varieties
89	Jifeng 238	commercial varieties
90	Jishi 813	commercial varieties
92	Zhongmiansuo EM 1701	commercial varieties
94	Jimian 3345	commercial varieties
95	Jifeng 522	commercial varieties
96	Hanmian 5301	commercial varieties
98	Guoxinmian 36	commercial varieties
99	Hanmian11hao	commercial varieties
101	Jimian 803	commercial varieties
103	Jiza 299	commercial varieties
104	Jishi 1183	commercial varieties
105	Jifeng 272	commercial varieties
106	Han 613	commercial varieties
107	Jifeng 108	commercial varieties
108	Jimian 128	commercial varieties
109	JX 2013	commercial varieties
110	Zhongmiansuo EM 187	commercial varieties
111	Jishi 83	commercial varieties
112	Jimian 901	commercial varieties
113	Jinongda48hao	commercial varieties
114	Jinongda46hao	commercial varieties
116	Guoxinmian 37	commercial varieties
117	Jimian 906	commercial varieties
118	Shenniumian9hao	commercial varieties
119	Hengmian 256	commercial varieties
120	Jimian 127	commercial varieties
121	Hexinmian9hao	commercial varieties
122	Jishi 868	commercial varieties
123	Han 2069	commercial varieties
124	Jimian 632	commercial varieties
126	Jiza 277	commercial varieties
127	Zhongmiansuo 1812	commercial varieties
128	Hengza 28	commercial varieties
129	MH 410433	commercial varieties
130	Jimian 9117	commercial varieties
131	Hengmian 5278	commercial varieties
132	Jishi 916	commercial varieties
133	Hengmian 5278	commercial varieties
134	Hanmian 1728	commercial varieties
135	Hengmian 136	commercial varieties
136	Hengmian 312	commercial varieties
137	Jifeng 188	commercial varieties
138	Han 351	commercial varieties
139	Jishi 835	commercial varieties
MBS001	Parental line-1	self-bred lines
MBS002	Parental line-2	self-bred lines
MBS003	Parental line-3	self-bred lines
MBS004	Parental line-4	self-bred lines
MBS006	Parental line-5	self-bred lines
MBS007	Parental line-6	self-bred lines
MBS008	Parental line-7	self-bred lines
MBS009	Parental line-8	self-bred lines
MBS010	Parental line-9	self-bred lines
MBS013	Parental line-10	self-bred lines
MBS014	Parental line-11	self-bred lines
MBS015	Parental line-12	self-bred lines
MBS016	Parental line-13	self-bred lines
MBS018	Parental line-14	self-bred lines
MBS020	Parental line-15	self-bred lines
MBS021	Parental line-16	self-bred lines
MBS026	Hybrid cross-1	self-bred hybrid combinations
MBS027	Hybrid cross-2	self-bred hybrid combinations
MBS028	Hybrid cross-3	self-bred hybrid combinations
MBS030	Hybrid cross-5	self-bred hybrid combinations
MBS031	Hybrid cross-6	self-bred hybrid combinations
MBS032	Hybrid cross-7	self-bred hybrid combinations
MBS033	Hybrid cross-8	self-bred hybrid combinations
MBS034	Hybrid cross-9	self-bred hybrid combinations
MBS035	Hybrid cross-10	self-bred hybrid combinations
MBS036	Hybrid cross-11	self-bred hybrid combinations
MBS037	Hybrid cross-12	self-bred hybrid combinations
MBS038	Hybrid cross-13	self-bred hybrid combinations
MBS039	Hybrid cross-14	self-bred hybrid combinations
MBS040	Hybrid cross-15	self-bred hybrid combinations
MBS041	Hybrid cross-16	self-bred hybrid combinations
MBS042	Hybrid cross-17	self-bred hybrid combinations
MBS043	Hybrid cross-18	self-bred hybrid combinations
MBS044	Hybrid cross-19	self-bred hybrid combinations
MBS045	Hybrid cross-20	self-bred hybrid combinations
MBS046	Hybrid cross-21	self-bred hybrid combinations
MBS047	Hybrid cross-22	self-bred hybrid combinations
MBS048	Hybrid cross-23	self-bred hybrid combinations
MBS051	Lumian 338	germplasm resources
MBS055	Yuanmian8hao	germplasm resources
MBS064	Jimian 632	commercial varieties
MBS068	Shi K 415	germplasm resources
MBS070	Lumian 1172	germplasm resources
MBS071	Xinken M 2061	germplasm resources
MBS072	20 G 32	germplasm resources
MBS075	Shi-8	germplasm resources
MBS078	Ji 2658	commercial varieties
MBS079	HT-1	germplasm resources
MBS080	HT-2	germplasm resources
MBS082	Ruimian 31	germplasm resources
MBS085	Hanmian 3008	commercial varieties
MBS091	Tieganmian	germplasm resources
MBS092	Ruanganmian	germplasm resources
MBS095	Han 903	commercial varieties
MBS099	Jimian 315	commercial varieties
MBS100	H 321	germplasm resources
MBS101	N 32 xi	self-bred lines
MBS103	68 xuanxi	self-bred lines
MBS105	Zhongmian 9001	commercial varieties
MBS106	19 you-8	self-bred hybrid combinations
MBS107	MH 9	germplasm resources
MBS108	MH 21	self-bred hybrid combinations
MBS112	24 TC 15	germplasm resources
MBS113	Xingnong5hao	commercial varieties
MBS114	Hanza306	commercial varieties
MBS115	Ji1518	commercial varieties
MBS116	jiza 521	commercial varieties
MBS117	Shi-916	germplasm resources
MBS119	Jimian 803	commercial varieties
MBS120	jiza176	commercial varieties
MBS121	Chaoyouqingao	self-bred lines
MBS122	G3109N3	self-bred hybrid combinations
MBS133	N32*N32	self-bred lines
MBS144	2725 xi	self-bred lines
MBS149	450*446	self-bred hybrid combinations
MBS152	450*486	self-bred hybrid combinations
MBS155	450*452	self-bred hybrid combinations
MBS158	Shandong SF 06	commercial varieties
MBS159	Baimian 958	commercial varieties
MBS160	GK 102	commercial varieties
MBS161	Jifeng 914	commercial varieties
MBS162	Shuofengmian1hao	commercial varieties
MBS163	Xumian266	commercial varieties
MBS164	Siyang 6821	commercial varieties
MBS165	Lumian 696	commercial varieties
MBS166	Liaomian 15	commercial varieties
MBS167	Delinong 12	commercial varieties
MBS170	Nongdamian 13	commercial varieties
MBS171	Xinmian33B	commercial varieties
MBS172	E 8769	germplasm resources
MBS173	Ta 2	germplasm resources
MBS174	Chaodaling	germplasm resources
MBS175	Beizhen 71-156	germplasm resources
MBS176	Daisi 926	germplasm resources
MBS177	Bu 3363	germplasm resources
MBS178	Kuaiyu 66	commercial varieties
MBS179	Xiazao2hao	commercial varieties
MBS180	Wanxia2hao	commercial varieties
MBS181	Handan 109	commercial varieties
MBS182	Hanwu 23	commercial varieties
MBS183	Han 5158	commercial varieties
MBS184	Handan 885	commercial varieties
MBS185	Shizao 98	commercial varieties
MBS186	Jimian 20	commercial varieties
MBS187	Hanmian 802	commercial varieties
MBS188	Ji 668	commercial varieties
MBS189	Lumianyan 21	commercial varieties
MBS190	Ji 228	commercial varieties
MBS193	Guoxinmian3hao	commercial varieties
MBS194	Lumianyan 28	commercial varieties
MBS195	Lumian 1177	commercial varieties
MBS202	Xinhemian8hao	commercial varieties
MBS207	Jishi 813	commercial varieties
MBS212	Han 218	commercial varieties
MBS217	Yinxingmian17hao	commercial varieties
