# Supplementary material for: Development of a Liquid-Phased Probe Array for Upland Cotton and Its Application in Cultivar Identification
Source: Genes (Basel). 2025 Dec 21;17(1):8. doi: 10.3390/genes17010008 (PMC12841419; doi:10.3390/genes17010008)
Supplement: Supplementary file 1 [file genes-17-00008-s001.zip › table S3.xls]

## Sheet: Sheet1
Table S3 Cotton Accessions for Genetic Similarity Identification
Sample Number	Material Name	Material Description
MBS002	（L31-32×10N327）×10N327	backcross progenies derived from the same recurrent parent
MBS005	（10N327×CRN⊕）×10N327
MBS010	(Z31176×13GCSC-2)×Z31176	backcross progenies derived from the same recurrent parent
MBS011	(Z31176×FN-1)×Z31176
MBS013	（12SA-2×09SZ-6）×09SZ-6	backcross progenies derived from the same recurrent parent
MBS019	（（L05R59×129-9）×09SZ-6）×09SZ-6
MBS049	ji2658-xj	sister lines
MBS078	ji2658
MBS064	jimian632	sister lines
MBS143	jmian632-yz
MBS079	HT-kh	sister lines
MBS080	HT-ngw
MBS090	J2658×SY1227	sister lines
MBS093	J2658×SY1227
MBS099	Jimian315	sister lines
MBS139	Jimian315-2
MBS123	17JH321	individual plants from the same progeny row	sister lines
MBS124	17JH321
MBS125	17HH321	individual plants from the same progeny row
MBS126	17HH321
MBS127	N32	individual plants from the same progeny row	sister lines
MBS128	N32
MBS130	N32	individual plants from the same progeny row
MBS131	N32
MBS133	N32*N32	individual plants from the same progeny row	sister lines
MBS134	N32*N32
MBS136	N32*N32	individual plants from the same progeny row
MBS137	N32*N32
MBS146	450*482	individual plants from the same progeny row
MBS147	450*482
MBS152	450*486	individual plants from the same progeny row
MBS153	450*486
MBS155	450*452	individual plants from the same progeny row
MBS156	450*452
MBS197	ji188	individual plants from the same progeny row
MBS198	ji188
MBS202	Xinhemian8hao	individual plants from the same progeny row
MBS203	Xinhemian8hao
MBS207	Jishi 813	individual plants from the same progeny row
MBS208	Jishi 813
MBS212	Han 218	individual plants from the same progeny row
MBS213	Han 218
MBS217	Yinxingmian17hao	individual plants from the same progeny row
MBS218	Yinxingmian17hao
