# Supplementary material for: Development of a Liquid-Phased Probe Array for Upland Cotton and Its Application in Cultivar Identification
Source: Genes (Basel). 2025 Dec 21;17(1):8. doi: 10.3390/genes17010008 (PMC12841419; doi:10.3390/genes17010008)
Supplement: Supplementary file 1 [file genes-17-00008-s001.zip › Table S5.xlsx]

## Sheet: Sheet1
Table S5 List of 69 References
NO.	Title	Journal	Publication Date	DOI	Author	Reference Number
1	A Genome Wide Association Study Revealed Key Single Nucleotide Polymorphisms/Genes Associated With Seed Germination in Gossypium hirsutum L	Front Plant Sci	March 2022	10.3389/fpls.2022.844946	Si et al.	[21]
2	A genome-wide association study of early-maturation traits in upland cotton based on the CottonSNP80K array	J Integr Plant Biol	October 2018	10.1111/jipb.12673	Li et al.	[22]
3	A Genome-Wide Association Study Revealed Key SNPs/Genes Associated With Salinity Stress Tolerance In Upland Cotton	Genes (Basel)	October 2019	10.3390/genes10100829	Yasir et al.	[23]
4	A genome-wide association study uncovers consistent quantitative trait loci for resistance to Verticillium wilt and Fusarium wilt race 4 in the US Upland cotton	Theor Appl Genet	February 2020	10.1007/s00122-019-03487-x	Abdelraheem et al.	[24]
5	A genome-wide association study uncovers novel genomic regions and candidate genes of yield-related traits in upland cotton	Theor Appl Genet	November 2018	10.1007/s00122-018-3162-y	Sun et al.	[25]
6	A large-scale genomic association analysis identifies a fragment in Dt11 chromosome conferring cotton Verticillium wilt resistance	Plant Biotechnol J	October 2021	10.1111/pbi.13650	Zhang et al.	[26]
7	A MAGIC population-based genome-wide association study reveals functional association of GhRBB1_A07 gene with superior fiber quality in cotton	BMC Genomics	November 2016	10.1186/s12864-016-3249-2	Islam et al.	[27]
8	A Phi-Class Glutathione S-Transferase Gene for Verticillium Wilt Resistance in Gossypium arboreum Identified in a Genome-Wide Association Study	Plant Cell Physiol	February 2018	10.1093/pcp/pcx180	Gong et al.	[28]
9	Association Analysis of Salt Tolerance in Asiatic cotton (Gossypium arboretum) with SNP Markers	Int J Mol Sci	May 2019	10.3390/ijms20092168.	Dilnur et al.	[29]
10	Detection of candidate genes and development of KASP markers for Verticillium wilt resistance by combining genome-wide association study, QTL-seq and transcriptome sequencing in cotton	Theor Appl Genet	April 2021	10.1007/s00122-020-03752-4	Zhao et al.	[13]
11	Detection of Favorable QTL Alleles and Candidate Genes for Lint Percentage by GWAS in Chinese Upland Cotton	Front Plant Sci	October 2016	10.3389/fpls.2016.01576	Su et al.	[30]
12	Detection of Stable Elite Haplotypes and Potential Candidate Genes of Boll Weight Across Multiple Environments via GWAS in Upland Cotton	Front Plant Sci	June 2022	10.3389/fpls.2022.929168	Feng et al.	[31]
13	Dissecting the genetic architecture of seed-cotton and lint yields in Upland cotton using genome-wide association mapping	Breed Sci	December 2019	10.1270/jsbbs.19057	Wang et al.	[32]
14	Dissection of complicate genetic architecture and breeding perspective of cottonseed traits by genome-wide association study	BMC Genomics	June 2018	10.1186/s12864-018-4837-0	Du et al.	[33]
15	Dissection of the genetic variation and candidate genes of lint percentage by a genome-wide association study in upland cotton	Theor Appl Genet	July 2019	10.1007/s00122-019-03333-0	Song et al.	[34]
16	Evaluation and genome-wide association study of resistance to bacterial blight race 18 in U.S. Upland cotton germplasm	Mol Genet Genomics	May 2021	10.1007/s00438-021-01779-w	Elassbli et al.	[35]
17	Favorable pleiotropic loci for fiber yield and quality in upland cotton (Gossypium hirsutum)	Sci Rep	August 2021	10.1038/s41598-021-95629-9	Wang et al.	[36]
18	Genetic and transcriptomic dissection of the fiber length trait from a cotton (Gossypium hirsutum L.) MAGIC population	BMC Genomics	February 2019	10.1186/s12864-019-5427-5.	Naoumkina et al.	[37]
19	Genetic Detection of Lint Percentage Applying Single-Locus and Multi-Locus Genome-Wide Association Studies in Chinese Early-Maturity Upland Cotton	Front Plant Sci	August 2019	10.3389/fpls.2019.00964	Su et al.	[38]
20	Genetic Factors Underlying Single Fiber Quality in A-Genome Donor Asian Cotton (Gossypium arboreum)	Front Genet	December 2021	10.3389/fgene.2021.758665	Iqbal et al.	[39]
21	Genome-Wide Association Analysis of Salt-Tolerant Traits in Terrestrial Cotton at Seedling Stage	Plants (Basel)	December 2021	10.3390/plants11010097	Zheng et al.	[40]
22	Genome-wide association analysis revealed genetic variation and candidate genes associated with the yield traits of upland cotton under drought conditions	Front Plant Sci	April 2023	10.3389/fpls.2023.1135302	Sun et al.	[41]
23	Genome-wide association analysis reveals a novel pathway mediated by a dual-TIR domain protein for pathogen resistance in cotton	Genome Biol	May 2023	10.1186/s13059-023-02950-9	Zhang et al.	[42]
24	Genome-wide association analysis reveals genetic variations and candidate genes associated with salt tolerance related traits in Gossypium hirsutum	BMC Genomics	January 2021	10.1186/s12864-020-07321-3	Xu et al.	[43]
25	Genome-wide association analysis reveals loci and candidate genes involved in fiber quality traits in sea island cotton (Gossypium barbadense)	BMC Plant Biol	June 2020	10.1186/s12870-020-02502-4.	Su et al.	[44]
26	Genome-Wide Association Analysis Reveals Loci and Candidate Genes Involved in Fiber Quality Traits Under Multiple Field Environments in Cotton (Gossypium hirsutum)	Front Plant Sci	August 2021	10.3389/fpls.2021.695503	Song et al.	[45]
27	Genome-wide association analysis reveals quantitative trait loci and candidate genes involved in yield components under multiple field environments in cotton (Gossypium hirsutum)	BMC Plant Biol	May 2021	10.1186/s12870-021-03009-2	Zhu et al.	[46]
28	Genome-wide association and differential expression analysis of salt tolerance in Gossypium hirsutum L at the germination stage	BMC Plant Biol	September 2019	10.1186/s12870-019-1989-2	Yuan et al.	[47]
29	Genome-wide association mapping for agronomic traits in an 8-way Upland cotton MAGIC population by SLAF-seq	Theor Appl Genet	August 2021	10.1007/s00122-021-03835-w	Huang et al.	[48]
30	Genome-wide association reveals genetic variation of lint yield components under salty field conditions in cotton (Gossypium hirsutum L.)	BMC Plant Biol	January 2020	10.1186/s12870-019-2187-y.	Zhu et al.	[49]
31	Genome-Wide Association Studies Reveal Genetic Variation and Candidate Genes of Drought Stress Related Traits in Cotton (Gossypium hirsutum L.)	Front Plant Sci	September 2018	10.3389/fpls.2018.01276	Hou et al.	[50]
32	Genome-wide association study and transcriptome analysis reveal key genes controlling fruit branch angle in cotton	Front Plant Sci	September 2022	10.3389/fpls.2022.988647	Shao et al.	[51]
33	Genome-wide association study discovered candidate genes of Verticillium wilt resistance in upland cotton (Gossypium hirsutum L.)	Plant Biotechnol J	December 2017	10.1111/pbi.12734	Li et al.	[52]
34	Genome-wide association study discovered genetic variation and candidate genes of fibre quality traits in Gossypium hirsutum L	Plant Biotechnol J	August 2017	10.1111/pbi.12693	Sun et al.	[14]
35	Genome-wide association study for seedling biomass-related traits in Gossypium arboreum L	BMC Plant Biol	January 2022	10.1186/s12870-022-03443-w	Hu et al.	[53]
36	Genome-wide association study identified genetic variations and candidate genes for plant architecture component traits in Chinese upland cotton	Theor Appl Genet	June 2018	10.1007/s00122-018-3079-5	Su et al.	[54]
37	Genome-Wide Association Study Identifies Candidate Genes Related to Seed Oil Composition and Protein Content in Gossypium hirsutum L	Front Plant Sci	October 2018	10.3389/fpls.2018.01359	Yuan et al.	[55]
38	Genome-wide association study identifies GhSAL1 affects cold tolerance at the seedling emergence stage in upland cotton (Gossypium hirsutum L.)	Theor Appl Genet	February 2023	10.1007/s00122-023-04317-x	Shen et al.	[56]
39	Genome-wide association study of Gossypium arboreum resistance to reniform nematode	BMC Genet	August 2018	10.1186/s12863-018-0662-3	Li et al.	[57]
40	Genome-Wide Association Study of Lint Percentage in Gossypium hirsutum L. Races	Int J Mol Sci	June 2023	10.3390/ijms241210404	Wang et al.	[58]
41	Genome-wide association study reveals novel quantitative trait loci and candidate genes of lint percentage in upland cotton based on the CottonSNP80K array	Theor Appl Genet	July 2022	10.1007/s00122-022-04111-1	Chen et al.	[59]
42	Genome-wide association study reveals novel SNPs and genes in Gossypium hirsutum underlying Aphis gossypii resistance	Theor Appl Genet	July 2023	10.1007/s00122-023-04415-w	Yang et al.	[60]
43	Genome-wide association study reveals the genetic basis of fiber quality traits in upland cotton (Gossypium hirsutum L.)	BMC Plant Biol	August 2020	10.1186/s12870-020-02611-0.	Liu et al.	[61]
44	Genome-Wide Dissection of the Genetic Basis for Drought Tolerance in Gossypium hirsutum L. Races	Front Plant Sci	June 2022	10.3389/fpls.2022.876095	Guo et al.	[62]
45	Genomic analyses in cotton identify signatures of selection and loci associated with fiber quality and yield traits	Nat Genet	July 2017	10.1038/ng.3887	Fang et al.	[63]
46	Genomic analyses reveal the genetic basis of early maturity and identification of loci and candidate genes in upland cotton (Gossypium hirsutum L.)	Plant Biotechnol J	January 2021	10.1111/pbi.13446	Li et al.	[64]
47	Genomic interrogation of a MAGIC population highlights genetic factors controlling fiber quality traits in cotton	Commun Biol	January 2022	10.1038/s42003-022-03022-7	Wang et al.	[65]
48	GWAS Analysis and QTL Identification of Fiber Quality Traits and Yield Components in Upland Cotton Using Enriched High-Density SNP Markers	Front Plant Sci	September 2018	10.3389/fpls.2018.01067	Liu et al.	[66]
49	GWAS Mediated Elucidation of Heterosis for Metric Traits in Cotton (Gossypium hirsutum L.) Across Multiple Environments	Front Plant Sci	May 2021	10.3389/fpls.2021.565552	Sarfraz et al.	[67]
50	High-density 80 K SNP array is a powerful tool for genotyping G. hirsutum accessions and genome analysis	BMC Genomics	August 2017	10.1186/s12864-017-4062-2	Cai et al.	[11]
51	Identification of elite fiber quality loci in upland cotton based on the genotyping-by-target-sequencing technology	Front Plant Sci	November 2022	10.3389/fpls.2022.1027806	Chen et al.	[68]
52	Identification of favorable SNP alleles and candidate genes for traits related to early maturity via GWAS in upland cotton	BMC Genomics	August 2016	10.1186/s12864-016-2875-z	Su et al.	[7]
53	Identification of Loci and Candidate Genes Responsible for Fiber Length in Upland Cotton (Gossypium hirsutum L.) via Association Mapping and Linkage Analyses	Front Plant Sci	February 2019	10.3389/fpls.2019.00053	Zhang et al.	[69]
54	Identification of SNPs and Candidate Genes Associated With Salt Tolerance at the Seedling Stage in Cotton (Gossypium hirsutum L.)	Front Plant Sci	July 2018	10.3389/fpls.2018.01011	Sun et al.	[70]
55	Identifying favorable alleles for improving key agronomic traits in upland cotton	BMC Plant Biol	April 2019	10.1186/s12870-019-1725-y	Dai et al.	[71]
56	Identifying Functional Genes Influencing Gossypium hirsutum Fiber Quality	Front Plant Sci	January 2019	10.3389/fpls.2018.01968	Dong et al.	[72]
57	Insights into the Genomic Regions and Candidate Genes of Senescence-Related Traits in Upland Cotton via GWAS	Int J Mol Sci	August 2022	10.3390/ijms23158584	Liu et al.	[73]
58	Linkage and association mapping reveals the genetic basis of brown fibre (Gossypium hirsutum)	Plant Biotechnol J	February 2018	10.1111/pbi.12902	Wen et al.	[74]
59	Multi-Locus Genome-Wide Association Studies of Fiber-Quality Related Traits in Chinese Early-Maturity Upland Cotton	Front Plant Sci	August 2018	10.3389/fpls.2018.01169	Su et al.	[75]
60	Phenomics-based GWAS analysis reveals the genetic architecture for drought resistance in cotton	Plant Biotechnol J	December 2020	10.1111/pbi.13431	Li et al.	[76]
61	Population genomics reveals a fine-scale recombination landscape for genetic improvement of cotton	Plant J	August 2019	10.1111/tpj.14339	Shen et al.	[77]
62	Population structure and genetic basis of the agronomic traits of upland cotton in China revealed by a genome-wide association study using high-density SNPs	Plant Biotechnol J	November 2017	10.1111/pbi.12722	Huang et al.	[78]
63	Resequencing a core collection of upland cotton identifies genomic variation and loci influencing fiber quality and yield	Nat Genet	June 2018	10.1038/s41588-018-0119-7	Ma et al.	[79]
64	Resequencing of 243 diploid cotton accessions based on an updated A genome identifies the genetic basis of key agronomic traits	Nat Genet	June 2018	10.1038/s41588-018-0116-x	Du et al.	[80]
65	Single-Locus and Multi-Locus Genome-Wide Association Studies in the Genetic Dissection of Fiber Quality Traits in Upland Cotton (Gossypium hirsutum L.)	Front Plant Sci	August 2018	10.3389/fpls.2018.01083	Li et al.	[81]
66	Two genomic regions associated with fiber quality traits in Chinese upland cotton under apparent breeding selection	Sci Rep	December 2016	10.1038/srep38496	Su et al.	[82]
67	UAV-based time-series phenotyping reveals the genetic basis of plant height in upland cotton	Plant J	May 2023	10.1111/tpj.16272	Ye et al.	[83]
68	Uncovering Novel Genomic Regions and Candidate Genes for Senescence-Related Traits by Genome-Wide Association Studies in Upland Cotton (Gossypium hirsutum L.)	Front Plant Sci	January 2022	10.3389/fpls.2021.809522	Liu et al.	[84]
69	Whole-genome resequencing of 240 Gossypium barbadense accessions reveals genetic variation and genes associated with fiber strength and lint percentage	Theor Appl Genet	October 2021	10.1007/s00122-021-03889-w	Yu et al.	[85]
