# Supplementary material for: Development of a Liquid-Phased Probe Array for Upland Cotton and Its Application in Cultivar Identification
Source: Genes (Basel). 2025 Dec 21;17(1):8. doi: 10.3390/genes17010008 (PMC12841419; doi:10.3390/genes17010008)
Supplement: Supplementary file 1 [file genes-17-00008-s001.zip › table S6.xls]

## Sheet: Sheet1
Table S6 List of 4,913 functional SNPs
Chr	Start	End	Phenotype	Trait types
A01	289536	289536	whole growth period	Agronomic Traits
A01	606024	606024	bud period	Agronomic Traits
A01	1006933	1006933	drought stress tolerance;dessication stress tolerance	Abiotic Stress Tolerance
A01	1285794	1285794	days to flowering trait;days to flowering;delay in flowering time	Agronomic Traits
A01	2809530	2809530	fiber length	Fiber Quality Traits
A01	2809565	2809565	fiber length	Fiber Quality Traits
A01	2932746	2932746	salt tolerance	Abiotic Stress Tolerance
A01	3845522	3845522	plant height;shoot height	Agronomic Traits
A01	3865568	3865568	plant height;shoot height	Agronomic Traits
A01	3865628	3865628	plant height;shoot height	Agronomic Traits
A01	3865704	3865704	plant height;shoot height	Agronomic Traits
A01	3868203	3868203	plant height;shoot height	Agronomic Traits
A01	3869332	3869332	plant height;shoot height	Agronomic Traits
A01	3876651	3876651	fiber strength	Fiber Quality Traits
A01	3890607	3890607	plant height;shoot height	Agronomic Traits
A01	4149509	4149509	plant height;shoot height	Agronomic Traits
A01	4152150	4152150	plant height;shoot height	Agronomic Traits
A01	4154768	4154768	plant height;shoot height	Agronomic Traits
A01	4155990	4155990	plant height;shoot height	Agronomic Traits
A01	4157932	4157932	plant height;shoot height	Agronomic Traits
A01	4277763	4277763	plant height;shoot height	Agronomic Traits
A01	4279479	4279479	plant height;shoot height	Agronomic Traits
A01	4311781	4311781	plant height;shoot height	Agronomic Traits
A01	4311997	4311997	plant height;shoot height	Agronomic Traits
A01	4391837	4391837	plant height;shoot height	Agronomic Traits
A01	4391848	4391848	plant height;shoot height	Agronomic Traits
A01	4685587	4685587	plant height;shoot height	Agronomic Traits
A01	4685590	4685590	plant height;shoot height	Agronomic Traits
A01	4685638	4685638	plant height;shoot height	Agronomic Traits
A01	4806867	4806867	fiber elongation	Fiber Quality Traits
A01	5304077	5304077	seed cotton yield;seed-cotton yield;seed-cotton weight;seed cotton weight	Yield Traits
A01	6004588	6004588	seedling hypocotyl length;diurnal variation of chilling	Abiotic Stress Tolerance
A01	6005854	6005854	seedling hypocotyl length;diurnal variation of chilling	Abiotic Stress Tolerance
A01	6006399	6006399	seedling hypocotyl length;diurnal variation of chilling	Abiotic Stress Tolerance
A01	6006695	6006695	seedling hypocotyl length;diurnal variation of chilling	Abiotic Stress Tolerance
A01	6007858	6007858	seedling hypocotyl length;diurnal variation of chilling	Abiotic Stress Tolerance
A01	6008161	6008161	seedling hypocotyl length;diurnal variation of chilling	Abiotic Stress Tolerance
A01	6008372	6008372	seedling hypocotyl length;diurnal variation of chilling	Abiotic Stress Tolerance
A01	6008480	6008480	seedling hypocotyl length;diurnal variation of chilling	Abiotic Stress Tolerance
A01	6008632	6008632	seedling hypocotyl length;diurnal variation of chilling	Abiotic Stress Tolerance
A01	6011073	6011073	seedling hypocotyl length;diurnal variation of chilling	Abiotic Stress Tolerance
A01	6011310	6011310	seedling hypocotyl length;diurnal variation of chilling	Abiotic Stress Tolerance
A01	6171485	6171485	boll number per plant	Yield Traits
A01	6171499	6171499	boll number per plant	Yield Traits
A01	6644600	6644600	Verticillium Wilt	Biotic Stress Tolerance
A01	6822093	6822093	lint percentage;salt tolerance	Abiotic Stress Tolerance
A01	6914445	6914445	fiber elongation	Fiber Quality Traits
A01	7473397	7473397	leaf senescence trait;foilar senescence	Agronomic Traits
A01	8050174	8050174	lint percentage	Yield Traits
A01	8131882	8131882	fiber length uniformity	Fiber Quality Traits
A01	8489510	8489510	drought stress tolerance;dessication stress tolerance	Abiotic Stress Tolerance
A01	10285079	10285079	root length;maximum root depth;maximum root length;constant chilling	Abiotic Stress Tolerance
A01	10285188	10285188	root length;maximum root depth;maximum root length;constant chilling	Abiotic Stress Tolerance
A01	10286405	10286405	root length;maximum root depth;maximum root length;constant chilling	Abiotic Stress Tolerance
A01	10286450	10286450	root length;maximum root depth;maximum root length;constant chilling	Abiotic Stress Tolerance
A01	10291693	10291693	root length;maximum root depth;maximum root length;constant chilling	Abiotic Stress Tolerance
A01	10291824	10291824	root length;maximum root depth;maximum root length;constant chilling	Abiotic Stress Tolerance
A01	10297020	10297020	root length;maximum root depth;maximum root length;constant chilling	Abiotic Stress Tolerance
A01	10297137	10297137	root length;maximum root depth;maximum root length;constant chilling	Abiotic Stress Tolerance
A01	10297185	10297185	root length;maximum root depth;maximum root length;constant chilling	Abiotic Stress Tolerance
A01	10297203	10297203	root length;maximum root depth;maximum root length;constant chilling	Abiotic Stress Tolerance
A01	10297357	10297357	root length;maximum root depth;maximum root length;constant chilling	Abiotic Stress Tolerance
A01	10297489	10297489	root length;maximum root depth;maximum root length;constant chilling	Abiotic Stress Tolerance
A01	10298504	10298504	root length;maximum root depth;maximum root length;constant chilling	Abiotic Stress Tolerance
A01	10298636	10298636	root length;maximum root depth;maximum root length;constant chilling	Abiotic Stress Tolerance
A01	10298785	10298785	root length;maximum root depth;maximum root length;constant chilling	Abiotic Stress Tolerance
A01	10300434	10300434	root length;maximum root depth;maximum root length;constant chilling	Abiotic Stress Tolerance
A01	10301838	10301838	root length;maximum root depth;maximum root length;constant chilling	Abiotic Stress Tolerance
A01	10301931	10301931	root length;maximum root depth;maximum root length;constant chilling	Abiotic Stress Tolerance
A01	10302045	10302045	root length;maximum root depth;maximum root length;constant chilling	Abiotic Stress Tolerance
A01	10302149	10302149	root length;maximum root depth;maximum root length;constant chilling	Abiotic Stress Tolerance
A01	10302207	10302207	root length;maximum root depth;maximum root length;constant chilling	Abiotic Stress Tolerance
A01	10302285	10302285	root length;maximum root depth;maximum root length;constant chilling	Abiotic Stress Tolerance
A01	10303688	10303688	root length;maximum root depth;maximum root length;constant chilling	Abiotic Stress Tolerance
A01	10304024	10304024	root length;maximum root depth;maximum root length;constant chilling	Abiotic Stress Tolerance
A01	10306079	10306079	root length;maximum root depth;maximum root length;constant chilling	Abiotic Stress Tolerance
A01	10306134	10306134	root length;maximum root depth;maximum root length;constant chilling	Abiotic Stress Tolerance
A01	10311408	10311408	root length;maximum root depth;maximum root length;constant chilling	Abiotic Stress Tolerance
A01	10311442	10311442	root length;maximum root depth;maximum root length;constant chilling	Abiotic Stress Tolerance
A01	10312978	10312978	root length;maximum root depth;maximum root length;constant chilling	Abiotic Stress Tolerance
A01	10313218	10313218	root length;maximum root depth;maximum root length;constant chilling	Abiotic Stress Tolerance
A01	10313595	10313595	root length;maximum root depth;maximum root length;constant chilling	Abiotic Stress Tolerance
A01	10313646	10313646	root length;maximum root depth;maximum root length;constant chilling	Abiotic Stress Tolerance
A01	10315304	10315304	root length;maximum root depth;maximum root length;constant chilling	Abiotic Stress Tolerance
A01	10317054	10317054	root length;maximum root depth;maximum root length;constant chilling	Abiotic Stress Tolerance
A01	10318079	10318079	root length;maximum root depth;maximum root length;constant chilling	Abiotic Stress Tolerance
A01	10332234	10332234	root length;maximum root depth;maximum root length;constant chilling	Abiotic Stress Tolerance
A01	10333394	10333394	lint percentage;salt tolerance	Abiotic Stress Tolerance
A01	11063869	11063869	drought stress tolerance;dessication stress tolerance	Abiotic Stress Tolerance
A01	14475426	14475426	drought stress tolerance;dessication stress tolerance	Abiotic Stress Tolerance
A01	15986048	15986048	salt tolerance;relative electronic conduct	Abiotic Stress Tolerance
A01	16671922	16671922	fiber strength	Fiber Quality Traits
A01	16756151	16756151	fiber micronaire value	Fiber Quality Traits
A01	16806884	16806884	boll number per plant	Yield Traits
A01	17026867	17026867	fiber elongation	Fiber Quality Traits
A01	17988735	17988735	drought stress tolerance;dessication stress tolerance	Abiotic Stress Tolerance
A01	20922424	20922424	fiber length	Fiber Quality Traits
A01	22605391	22605391	radicle length drop rate;potassium chlorate resistance;kclo3 resistance	Abiotic Stress Tolerance
A01	22819335	22819335	radicle length drop rate;potassium chlorate resistance;kclo3 resistance	Abiotic Stress Tolerance
A01	25356688	25356688	fruit branch number;drought stress tolerance;dessication stress tolerance	Abiotic Stress Tolerance
A01	27854523	27854523	salt tolerance;relative stem length	Abiotic Stress Tolerance
A01	28542052	28542052	salt tolerance;relative stem length	Abiotic Stress Tolerance
A01	34089086	34089086	drought stress tolerance;dessication stress tolerance	Abiotic Stress Tolerance
A01	34102720	34102720	fiber maturity	Fiber Quality Traits
A01	40499311	40499311	fiber strength	Fiber Quality Traits
A01	40696742	40696742	lint percentage	Yield Traits
A01	41559299	41559299	fiber strength	Fiber Quality Traits
A01	42900604	42900604	fiber elongation;salt tolerance	Abiotic Stress Tolerance
A01	42957089	42957089	fiber length	Fiber Quality Traits
A01	58962508	58962508	Aphis gossypii resistance	Biotic Stress Tolerance
A01	58962513	58962513	Aphis gossypii resistance	Biotic Stress Tolerance
A01	71439450	71439450	fiber elongation	Fiber Quality Traits
A01	74265456	74265456	palmitic acid content;hexadecanoic acid;C16:0	Agronomic Traits
A01	80602532	80602532	cotton bacterial blight race 18 disease resistance;leaf blight	Biotic Stress Tolerance
A01	93565564	93565564	fiber length	Fiber Quality Traits
A01	94794859	94794859	fiber micronaire value	Fiber Quality Traits
A01	97416514	97416514	lint percentage;salt tolerance	Abiotic Stress Tolerance
A01	99965085	99965085	fiber uniformity	Fiber Quality Traits
A01	102473710	102473710	salt tolerance;relative fresh weight	Abiotic Stress Tolerance
A01	104639701	104639701	fiber length	Fiber Quality Traits
A01	104763589	104763589	lint percentage;salt tolerance	Abiotic Stress Tolerance
A01	108352884	108352884	salt tolerance	Abiotic Stress Tolerance
A01	108715567	108715567	fiber strength	Fiber Quality Traits
A01	110336224	110336224	fiber length	Fiber Quality Traits
A01	110864887	110864887	fiber micronaire value	Fiber Quality Traits
A01	111555498	111555498	fiber elongation	Fiber Quality Traits
A01	111940611	111940611	drought-induced leaf senescence	Abiotic Stress Tolerance
A01	111940627	111940628	drought-induced leaf senescence	Abiotic Stress Tolerance
A01	111940645	111940645	drought-induced leaf senescence	Abiotic Stress Tolerance
A01	111940655	111940655	drought-induced leaf senescence	Abiotic Stress Tolerance
A01	111940689	111940689	drought-induced leaf senescence	Abiotic Stress Tolerance
A01	112587825	112587825	salt tolerance	Abiotic Stress Tolerance
A01	112947659	112947659	fiber uniformity	Fiber Quality Traits
A01	113074407	113074407	salt tolerance;relative water content	Abiotic Stress Tolerance
A01	113523128	113523128	fiber micronaire value	Fiber Quality Traits
A01	114061375	114061375	salt tolerance;relative water content	Abiotic Stress Tolerance
A01	114249346	114249346	lint percentage	Yield Traits
A01	114517773	114517773	lint percentage;salt tolerance	Abiotic Stress Tolerance
A01	114526470	114526470	fiber length	Fiber Quality Traits
A01	114869081	114869081	single boll weight;salt tolerance	Abiotic Stress Tolerance
A01	114981520	114981520	Verticillium Wilt	Biotic Stress Tolerance
A01	115029147	115029147	immature fiber content	Fiber Quality Traits
A01	115046625	115046625	fiber strength	Fiber Quality Traits
A01	115090713	115090713	lint percentage;salt tolerance	Abiotic Stress Tolerance
A01	115282225	115282225	boll number per plant	Yield Traits
A01	115584128	115584128	Verticillium Wilt	Biotic Stress Tolerance
A01	115694876	115694876	Verticillium Wilt	Biotic Stress Tolerance
A01	115695014	115695014	Verticillium Wilt	Biotic Stress Tolerance
A01	115695190	115695190	Verticillium Wilt	Biotic Stress Tolerance
A01	115700203	115700203	Verticillium Wilt	Biotic Stress Tolerance
A01	115825291	115825291	Verticillium Wilt	Biotic Stress Tolerance
A01	115848813	115848813	fiber micronaire value	Fiber Quality Traits
A01	115863317	115863317	Verticillium Wilt	Biotic Stress Tolerance
A02	495376	495376	lint percentage;salt tolerance	Abiotic Stress Tolerance
A02	663082	663082	salt tolerance;relative stem length	Abiotic Stress Tolerance
A02	862503	862503	fiber micronaire value	Fiber Quality Traits
A02	886903	886903	fiber elongation	Fiber Quality Traits
A02	1184939	1184939	seed germination index;diurnal variation of chilling	Abiotic Stress Tolerance
A02	1184980	1184980	seed germination index;diurnal variation of chilling	Abiotic Stress Tolerance
A02	1191805	1191805	short fiber content of all fibers below 0.50 inches or12.7 mm (weight)	Fiber Quality Traits
A02	1249464	1249464	seed germination index;diurnal variation of chilling	Abiotic Stress Tolerance
A02	1257961	1257961	lint percentage;salt tolerance	Abiotic Stress Tolerance
A02	1617989	1617989	fiber micronaire value	Fiber Quality Traits
A02	1931025	1931025	boll weight	Yield Traits
A02	2674514	2674514	drought stress tolerance;dessication stress tolerance	Abiotic Stress Tolerance
A02	3036750	3036750	lint percentage	Yield Traits
A02	3108192	3108192	lint percentage	Yield Traits
A02	3128483	3128483	lint percentage	Yield Traits
A02	3160073	3160073	lint percentage	Yield Traits
A02	3337662	3337662	root length;maximum root depth;maximum root length;constant chilling	Abiotic Stress Tolerance
A02	3665402	3665402	plant height;shoot height	Agronomic Traits
A02	3861688	3861688	fiber uniformity ratio	Fiber Quality Traits
A02	4014503	4014503	seed germination	Agronomic Traits
A02	4179213	4179213	fiber uniformity ratio	Fiber Quality Traits
A02	4558451	4558451	Verticillium Wilt	Biotic Stress Tolerance
A02	4558461	4558461	Verticillium Wilt	Biotic Stress Tolerance
A02	4875886	4875886	short fiber content of all fibers below 0.50 inches or12.7 mm (weight)	Fiber Quality Traits
A02	5088259	5088259	lint percentage;salt tolerance	Abiotic Stress Tolerance
A02	6460770	6460770	drought stress tolerance;dessication stress tolerance	Abiotic Stress Tolerance
A02	7547048	7547048	lint percentage;salt tolerance	Abiotic Stress Tolerance
A02	7869542	7869542	fiber micronaire value	Fiber Quality Traits
A02	7939289	7939289	fiber elongation	Fiber Quality Traits
A02	7939339	7939339	fiber elongation	Fiber Quality Traits
A02	8034952	8034952	fiber strength	Fiber Quality Traits
A02	9159070	9159070	salt tolerance;relative methylene dioxyamphetamine	Abiotic Stress Tolerance
A02	9778811	9778811	leaf fresh weight;drought stress tolerance;dessication stress tolerance	Abiotic Stress Tolerance
A02	9840289	9840289	lint percentage	Yield Traits
A02	10157000	10157000	fiber elongation	Fiber Quality Traits
A02	10166403	10166403	fiber elongation	Fiber Quality Traits
A02	10316567	10316567	fiber elongation	Fiber Quality Traits
A02	10316727	10316727	fiber elongation	Fiber Quality Traits
A02	11071970	11071970	salt tolerance;relative fresh weight	Abiotic Stress Tolerance
A02	25938345	25938345	salt tolerance;relative water content	Abiotic Stress Tolerance
A02	31391896	31391896	drought stress tolerance;dessication stress tolerance	Abiotic Stress Tolerance
A02	31394433	31394433	drought stress tolerance;dessication stress tolerance	Abiotic Stress Tolerance
A02	31684472	31684472	drought stress tolerance;dessication stress tolerance	Abiotic Stress Tolerance
A02	43707003	43707003	boll weight	Yield Traits
A02	43707045	43707045	boll weight	Yield Traits
A02	43762553	43762553	drought stress tolerance;dessication stress tolerance	Abiotic Stress Tolerance
A02	44328820	44328820	fiber strength	Fiber Quality Traits
A02	47232817	47232817	boll weight	Yield Traits
A02	52963772	52963772	salt tolerance;relative chlorophyll content	Abiotic Stress Tolerance
A02	52963847	52963847	salt tolerance;relative chlorophyll content	Abiotic Stress Tolerance
A02	56655909	56655909	salt tolerance;comprehensive index of salt tolerance	Abiotic Stress Tolerance
A02	58275259	58275259	salt tolerance;relative water content	Abiotic Stress Tolerance
A02	58757155	58757155	fiber elongation	Fiber Quality Traits
A02	63366806	63366806	drought stress tolerance;dessication stress tolerance	Abiotic Stress Tolerance
A02	63366814	63366814	drought stress tolerance;dessication stress tolerance	Abiotic Stress Tolerance
A02	72476594	72476594	fiber strength	Fiber Quality Traits
A02	81281078	81281078	salt tolerance;relative methylene dioxyamphetamine	Abiotic Stress Tolerance
A02	81281287	81281287	salt tolerance;relative methylene dioxyamphetamine	Abiotic Stress Tolerance
A02	81282175	81282175	salt tolerance;relative methylene dioxyamphetamine	Abiotic Stress Tolerance
A02	81282189	81282189	salt tolerance;relative methylene dioxyamphetamine	Abiotic Stress Tolerance
A02	81284568	81284568	salt tolerance;relative methylene dioxyamphetamine	Abiotic Stress Tolerance
A02	81284738	81284738	salt tolerance;relative methylene dioxyamphetamine	Abiotic Stress Tolerance
A02	81286071	81286071	salt tolerance;relative methylene dioxyamphetamine	Abiotic Stress Tolerance
A02	81286099	81286099	salt tolerance;relative methylene dioxyamphetamine	Abiotic Stress Tolerance
A02	81286119	81286119	salt tolerance;relative methylene dioxyamphetamine	Abiotic Stress Tolerance
A02	81286186	81286186	salt tolerance;relative methylene dioxyamphetamine	Abiotic Stress Tolerance
A02	82537363	82537363	fiber length uniformity	Fiber Quality Traits
A02	84267892	84267892	fiber length uniformity	Fiber Quality Traits
A02	86911981	86911981	salt tolerance;relative water content	Abiotic Stress Tolerance
A02	96003278	96003278	fiber strength	Fiber Quality Traits
A02	96411348	96411348	drought stress tolerance;dessication stress tolerance	Abiotic Stress Tolerance
A02	96657864	96657864	single boll weight;salt tolerance	Abiotic Stress Tolerance
A02	97139056	97139056	lint percentage	Yield Traits
A02	97139223	97139223	lint percentage	Yield Traits
A02	97139947	97139947	lint index	Agronomic Traits
A02	97246876	97246876	lint percentage	Yield Traits
A02	97246924	97246924	lint percentage	Yield Traits
A02	97248210	97248210	lint percentage	Yield Traits
A02	97249814	97249814	lint percentage	Yield Traits
A02	97277089	97277089	lint percentage	Yield Traits
A02	97277098	97277098	lint percentage	Yield Traits
A02	97277187	97277187	lint percentage	Yield Traits
A02	97277349	97277349	lint percentage	Yield Traits
A02	97277373	97277373	per boll weight;fiber weight per boll	Yield Traits
A02	97277387	97277387	lint percentage	Yield Traits
A02	97277392	97277392	per boll weight;fiber weight per boll	Yield Traits
A02	97277714	97277714	lint percentage	Yield Traits
A02	97277718	97277718	lint percentage	Yield Traits
A02	97277757	97277757	per boll weight;fiber weight per boll	Yield Traits
A02	97292553	97292553	per boll weight;fiber weight per boll	Yield Traits
A02	97300159	97300159	lint index	Agronomic Traits
A02	97300323	97300323	lint percentage	Yield Traits
A02	97301679	97301679	lint percentage	Yield Traits
A02	97301762	97301762	lint percentage	Yield Traits
A02	97303262	97303262	per boll weight;fiber weight per boll	Yield Traits
A02	97380979	97380979	lint percentage	Yield Traits
A02	97395701	97395701	per boll weight;fiber weight per boll	Yield Traits
A02	97399370	97399370	lint percentage	Yield Traits
A02	97408499	97408499	lint percentage	Yield Traits
A02	97408532	97408532	lint percentage	Yield Traits
A02	97408578	97408578	lint percentage	Yield Traits
A02	97408604	97408604	lint percentage	Yield Traits
A02	97408620	97408620	lint percentage	Yield Traits
A02	97408668	97408668	lint percentage	Yield Traits
A02	97417808	97417808	lint percentage	Yield Traits
A02	97417867	97417867	per boll weight;fiber weight per boll	Yield Traits
A02	97417910	97417910	per boll weight;fiber weight per boll	Yield Traits
A02	97418089	97418089	per boll weight;fiber weight per boll	Yield Traits
A02	97418121	97418121	lint percentage	Yield Traits
A02	97418242	97418242	lint index	Agronomic Traits
A02	97418289	97418289	per boll weight;fiber weight per boll	Yield Traits
A02	97418292	97418292	per boll weight;fiber weight per boll	Yield Traits
A02	97419992	97419992	lint percentage	Yield Traits
A02	97420026	97420026	lint percentage	Yield Traits
A02	97420079	97420079	per boll weight;fiber weight per boll	Yield Traits
A02	97429332	97429332	lint percentage	Yield Traits
A02	97437277	97437277	lint index	Agronomic Traits
A02	97437444	97437444	lint percentage	Yield Traits
A02	97437925	97437925	per boll weight;fiber weight per boll	Yield Traits
A02	97438656	97438656	lint percentage	Yield Traits
A02	97438719	97438719	lint percentage	Yield Traits
A02	97438738	97438738	lint percentage	Yield Traits
A02	97438803	97438803	per boll weight;fiber weight per boll	Yield Traits
A02	97438896	97438896	lint percentage	Yield Traits
A02	97438909	97438909	per boll weight;fiber weight per boll	Yield Traits
A02	97439532	97439532	per boll weight;fiber weight per boll	Yield Traits
A02	97439853	97439853	lint percentage	Yield Traits
A02	97448830	97448830	per boll weight;fiber weight per boll	Yield Traits
A02	97449117	97449117	per boll weight;fiber weight per boll	Yield Traits
A02	97449203	97449203	per boll weight;fiber weight per boll	Yield Traits
A02	97449265	97449265	per boll weight;fiber weight per boll	Yield Traits
A02	97449529	97449529	lint percentage	Yield Traits
A02	97449566	97449566	per boll weight;fiber weight per boll	Yield Traits
A02	97449678	97449678	per boll weight;fiber weight per boll	Yield Traits
A02	97449820	97449820	lint percentage	Yield Traits
A02	97532523	97532523	lint percentage	Yield Traits
A02	97872258	97872258	fiber strength	Fiber Quality Traits
A02	100832983	100832983	per boll weight;fiber weight per boll	Yield Traits
A02	100833048	100833048	lint percentage	Yield Traits
A02	100838551	100838551	per boll weight;fiber weight per boll	Yield Traits
A02	100843660	100843660	per boll weight;fiber weight per boll	Yield Traits
A02	100846248	100846248	per boll weight;fiber weight per boll	Yield Traits
A02	100873108	100873108	lint percentage	Yield Traits
A02	100873162	100873162	per boll weight;fiber weight per boll	Yield Traits
A02	100873263	100873263	per boll weight;fiber weight per boll	Yield Traits
A02	100873293	100873293	per boll weight;fiber weight per boll	Yield Traits
A02	100886801	100886801	per boll weight;fiber weight per boll	Yield Traits
A02	100892603	100892603	per boll weight;fiber weight per boll	Yield Traits
A02	100894503	100894503	per boll weight;fiber weight per boll	Yield Traits
A02	100915504	100915504	per boll weight;fiber weight per boll	Yield Traits
A02	100959492	100959492	lint percentage;salt tolerance	Abiotic Stress Tolerance
A02	101054336	101054336	lint percentage;salt tolerance	Abiotic Stress Tolerance
A02	101226652	101226652	drought stress tolerance;dessication stress tolerance	Abiotic Stress Tolerance
A02	101255469	101255469	drought stress tolerance;dessication stress tolerance	Abiotic Stress Tolerance
A02	101916583	101916583	fiber length	Fiber Quality Traits
A02	101983957	101983957	lint percentage	Yield Traits
A02	101985095	101985095	lint percentage	Yield Traits
A02	101985134	101985134	lint percentage	Yield Traits
A02	102033727	102033727	seed index	Agronomic Traits
A02	102043051	102043051	lint percentage	Yield Traits
A02	102096845	102096845	boll number per plant;salt tolerance	Abiotic Stress Tolerance
A02	102255929	102255929	lint percentage;salt tolerance	Abiotic Stress Tolerance
A02	102343605	102343605	salt tolerance;relative water content	Abiotic Stress Tolerance
A02	102627232	102627232	lint percentage;salt tolerance	Abiotic Stress Tolerance
A02	102707979	102707979	fiber micronaire value	Fiber Quality Traits
A02	103151492	103151492	salt tolerance;relative methylene dioxyamphetamine	Abiotic Stress Tolerance
A02	103360567	103360567	short fiber content of all fibers below 0.50 inches or12.7 mm (weight)	Fiber Quality Traits
A02	103517612	103517612	lint index	Agronomic Traits
A02	103555241	103555241	lint percentage	Yield Traits
A02	104098200	104098200	seed germination index;diurnal variation of chilling	Abiotic Stress Tolerance
A02	104481913	104481913	leaf senescence trait;foilar senescence	Agronomic Traits
A02	105342947	105342947	lint percentage	Yield Traits
A03	175571	175571	leaf senescence trait;foilar senescence	Agronomic Traits
A03	1002297	1002297	leaf chlorophyll content;drought stress tolerance;dessication stress tolerance	Abiotic Stress Tolerance
A03	1707686	1707686	fiber micronaire value	Fiber Quality Traits
A03	1923730	1923730	drought stress tolerance;dessication stress tolerance	Abiotic Stress Tolerance
A03	2863611	2863611	salt tolerance;relative water content	Abiotic Stress Tolerance
A03	2863650	2863650	salt tolerance;relative water content	Abiotic Stress Tolerance
A03	2886321	2886321	salt tolerance;relative water content	Abiotic Stress Tolerance
A03	2886396	2886396	salt tolerance;relative water content	Abiotic Stress Tolerance
A03	2886403	2886403	salt tolerance;relative water content	Abiotic Stress Tolerance
A03	2886642	2886642	salt tolerance;relative water content	Abiotic Stress Tolerance
A03	2886683	2886683	salt tolerance;relative water content	Abiotic Stress Tolerance
A03	2886692	2886692	salt tolerance;relative water content	Abiotic Stress Tolerance
A03	2891653	2891653	salt tolerance;relative water content	Abiotic Stress Tolerance
A03	2924541	2924541	salt tolerance;relative water content	Abiotic Stress Tolerance
A03	2925751	2925751	salt tolerance;relative water content	Abiotic Stress Tolerance
A03	2928159	2928159	salt tolerance;relative water content	Abiotic Stress Tolerance
A03	2928167	2928167	salt tolerance;relative water content	Abiotic Stress Tolerance
A03	3311591	3311591	fiber length	Fiber Quality Traits
A03	3501149	3501149	lint percentage	Yield Traits
A03	3783237	3783237	fiber length uniformity	Fiber Quality Traits
A03	4156225	4156225	lint percentage	Yield Traits
A03	4171737	4171737	leaf wilted weight;drought stress tolerance;dessication stress tolerance	Abiotic Stress Tolerance
A03	4190144	4190144	seed germination index;diurnal variation of chilling	Abiotic Stress Tolerance
A03	4316008	4316008	lint percentage;salt tolerance	Abiotic Stress Tolerance
A03	4743160	4743160	fiber uniformity;salt tolerance	Abiotic Stress Tolerance
A03	5974502	5974502	drought-induced leaf senescence	Abiotic Stress Tolerance
A03	6659346	6659346	lint percentage;salt tolerance	Abiotic Stress Tolerance
A03	6793811	6793811	lint percentage	Yield Traits
A03	6824807	6824807	lint percentage	Yield Traits
A03	7044629	7044629	lint percentage	Yield Traits
A03	7523301	7523301	boll weight	Yield Traits
A03	7806781	7806781	lint percentage	Yield Traits
A03	8810317	8810317	lint percentage;salt tolerance	Abiotic Stress Tolerance
A03	9082393	9082393	fiber length	Fiber Quality Traits
A03	9863021	9863021	fiber length uniformity	Fiber Quality Traits
A03	10154036	10154036	lint percentage	Yield Traits
A03	10636168	10636168	leaf wilted weight;drought stress tolerance;dessication stress tolerance	Abiotic Stress Tolerance
A03	10849298	10849298	salt tolerance;relative chlorophyll content	Abiotic Stress Tolerance
A03	10862315	10862315	lint percentage;salt tolerance	Abiotic Stress Tolerance
A03	11046716	11046716	Verticillium Wilt	Biotic Stress Tolerance
A03	12067178	12067178	fiber length	Fiber Quality Traits
A03	14140346	14140346	lint percentage	Yield Traits
A03	14199751	14199751	lint percentage	Yield Traits
A03	15349881	15349881	plant height;shoot height	Agronomic Traits
A03	16019626	16019626	salt tolerance;comprehensive index of salt tolerance	Abiotic Stress Tolerance
A03	16558672	16558672	fiber strength	Fiber Quality Traits
A03	16936640	16936640	plant height;shoot height	Agronomic Traits
A03	16936835	16936835	plant height;shoot height	Agronomic Traits
A03	18155801	18155801	salt tolerance;relative electronic conduct	Abiotic Stress Tolerance
A03	18204906	18204906	boll number per plant	Yield Traits
A03	20921246	20921246	salt tolerance;relative fresh weight	Abiotic Stress Tolerance
A03	20937448	20937448	salt tolerance;relative stem length	Abiotic Stress Tolerance
A03	20937473	20937473	salt tolerance;relative fresh weight	Abiotic Stress Tolerance
A03	32757996	32757996	fiber maturity	Fiber Quality Traits
A03	33509380	33509380	salt tolerance;relative fresh weight	Abiotic Stress Tolerance
A03	34762757	34762757	salt tolerance;relative electronic conduct	Abiotic Stress Tolerance
A03	38748391	38748391	myristic acid	Agronomic Traits
A03	42116787	42116787	fiber elongation	Fiber Quality Traits
A03	43437120	43437120	salt tolerance;relative chlorophyll content	Abiotic Stress Tolerance
A03	43493594	43493594	salt tolerance;relative chlorophyll content	Abiotic Stress Tolerance
A03	43532685	43532685	salt tolerance;relative chlorophyll content	Abiotic Stress Tolerance
A03	43532833	43532833	salt tolerance;relative chlorophyll content	Abiotic Stress Tolerance
A03	43543171	43543171	salt tolerance;relative chlorophyll content	Abiotic Stress Tolerance
A03	43559434	43559434	salt tolerance;relative chlorophyll content	Abiotic Stress Tolerance
A03	43614046	43614046	salt tolerance;relative chlorophyll content	Abiotic Stress Tolerance
A03	45452211	45452211	lint percentage;salt tolerance	Abiotic Stress Tolerance
A03	55671115	55671115	Verticillium Wilt	Biotic Stress Tolerance
A03	55671190	55671190	Verticillium Wilt	Biotic Stress Tolerance
A03	55671228	55671228	Verticillium Wilt	Biotic Stress Tolerance
A03	55671312	55671312	Verticillium Wilt	Biotic Stress Tolerance
A03	55671314	55671314	Verticillium Wilt	Biotic Stress Tolerance
A03	55671345	55671345	Verticillium Wilt	Biotic Stress Tolerance
A03	55671371	55671371	Verticillium Wilt	Biotic Stress Tolerance
A03	55671384	55671384	Verticillium Wilt	Biotic Stress Tolerance
A03	55671391	55671391	Verticillium Wilt	Biotic Stress Tolerance
A03	62361663	62361663	salt tolerance;relative electronic conduct	Abiotic Stress Tolerance
A03	62361738	62361738	salt tolerance;relative electronic conduct	Abiotic Stress Tolerance
A03	62400969	62400969	salt tolerance;relative electronic conduct	Abiotic Stress Tolerance
A03	62403797	62403797	salt tolerance;relative electronic conduct	Abiotic Stress Tolerance
A03	63285254	63285254	fiber strength	Fiber Quality Traits
A03	64651487	64651487	salt tolerance;relative fresh weight	Abiotic Stress Tolerance
A03	64651545	64651545	salt tolerance;relative fresh weight	Abiotic Stress Tolerance
A03	64660579	64660579	salt tolerance;relative fresh weight	Abiotic Stress Tolerance
A03	64661096	64661096	salt tolerance;relative fresh weight	Abiotic Stress Tolerance
A03	64661122	64661122	salt tolerance;relative fresh weight	Abiotic Stress Tolerance
A03	64661148	64661148	salt tolerance;relative fresh weight	Abiotic Stress Tolerance
A03	65601715	65601715	myristic acid	Agronomic Traits
A03	80220550	80220550	drought-induced leaf senescence	Abiotic Stress Tolerance
A03	88998519	88998519	fiber micronaire value	Fiber Quality Traits
A03	93421399	93421399	fiber length	Fiber Quality Traits
A03	97798428	97798428	fiber strength	Fiber Quality Traits
A03	99195244	99195244	drought stress tolerance;dessication stress tolerance	Abiotic Stress Tolerance
A03	99769165	99769165	relative shoot dry weight;drought stress tolerance;dessication stress tolerance	Abiotic Stress Tolerance
A03	101081232	101081232	lint percentage	Yield Traits
A03	101834057	101834057	seed index	Agronomic Traits
A03	105576973	105576973	fruit branch number;drought stress tolerance;dessication stress tolerance	Abiotic Stress Tolerance
A03	106646799	106646799	salt tolerance;relative stem length	Abiotic Stress Tolerance
A03	106655872	106655872	fiber length	Fiber Quality Traits
A03	106665834	106665834	salt tolerance;relative stem length	Abiotic Stress Tolerance
A03	106803180	106803180	salt tolerance;relative stem length	Abiotic Stress Tolerance
A03	106819847	106819847	salt tolerance;relative stem length	Abiotic Stress Tolerance
A03	106912886	106912886	drought stress tolerance;dessication stress tolerance	Abiotic Stress Tolerance
A03	106925446	106925446	boll weight	Yield Traits
A03	106932795	106932795	short fiber content of all fibers below 0.50 inches or12.7 mm (number)	Fiber Quality Traits
A03	106932839	106932839	short fiber content of all fibers below 0.50 inches or12.7 mm (number)	Fiber Quality Traits
A03	106932888	106932888	short fiber content of all fibers below 0.50 inches or12.7 mm (number)	Fiber Quality Traits
A03	106932954	106932954	short fiber content of all fibers below 0.50 inches or12.7 mm (number)	Fiber Quality Traits
A03	106932965	106932965	short fiber content of all fibers below 0.50 inches or12.7 mm (number)	Fiber Quality Traits
A03	106932967	106932967	short fiber content of all fibers below 0.50 inches or12.7 mm (number)	Fiber Quality Traits
A03	106932983	106932983	short fiber content of all fibers below 0.50 inches or12.7 mm (number)	Fiber Quality Traits
A03	106933021	106933021	short fiber content of all fibers below 0.50 inches or12.7 mm (number)	Fiber Quality Traits
A03	106933029	106933029	short fiber content of all fibers below 0.50 inches or12.7 mm (number)	Fiber Quality Traits
A03	106933238	106933238	short fiber content of all fibers below 0.50 inches or12.7 mm (number)	Fiber Quality Traits
A03	106933368	106933368	short fiber content of all fibers below 0.50 inches or12.7 mm (number)	Fiber Quality Traits
A03	106933574	106933574	short fiber content of all fibers below 0.50 inches or12.7 mm (number)	Fiber Quality Traits
A03	107002892	107002892	salt tolerance;relative germination rate	Abiotic Stress Tolerance
A03	107232286	107232286	lint percentage	Yield Traits
A03	108141172	108141172	drought stress tolerance;dessication stress tolerance	Abiotic Stress Tolerance
A03	108359963	108359963	salt tolerance	Abiotic Stress Tolerance
A03	108414698	108414698	salt tolerance	Abiotic Stress Tolerance
A04	280177	280177	fiber elongation	Fiber Quality Traits
A04	885808	885808	leaf fresh weight;drought stress tolerance;dessication stress tolerance	Abiotic Stress Tolerance
A04	1258469	1258469	fiber strength	Fiber Quality Traits
A04	1340727	1340727	fiber maturity	Fiber Quality Traits
A04	1795001	1795001	boll weight	Yield Traits
A04	2130649	2130649	fiber strength	Fiber Quality Traits
A04	2367630	2367630	Verticillium Wilt	Biotic Stress Tolerance
A04	2438286	2438286	fiber length	Fiber Quality Traits
A04	2470694	2470694	fiber length uniformity	Fiber Quality Traits
A04	2550100	2550100	fiber strength	Fiber Quality Traits
A04	3653640	3653640	lint percentage	Yield Traits
A04	4488701	4488701	fiber uniformity ratio	Fiber Quality Traits
A04	4488869	4488869	fiber uniformity ratio	Fiber Quality Traits
A04	4488908	4488908	fiber uniformity ratio	Fiber Quality Traits
A04	4625634	4625634	drought stress tolerance;dessication stress tolerance	Abiotic Stress Tolerance
A04	4889817	4889817	seed index	Agronomic Traits
A04	5250413	5250413	fiber length uniformity	Fiber Quality Traits
A04	6083753	6083753	fiber length	Fiber Quality Traits
A04	8023908	8023908	fiber micronaire value	Fiber Quality Traits
A04	8480501	8480501	fiber micronaire value	Fiber Quality Traits
A04	8681380	8681380	fiber micronaire value	Fiber Quality Traits
A04	9233396	9233396	fiber strength	Fiber Quality Traits
A04	9747111	9747111	drought stress tolerance;dessication stress tolerance	Abiotic Stress Tolerance
A04	9747130	9747130	drought stress tolerance;dessication stress tolerance	Abiotic Stress Tolerance
A04	9747132	9747132	drought stress tolerance;dessication stress tolerance	Abiotic Stress Tolerance
A04	9747384	9747384	drought stress tolerance;dessication stress tolerance	Abiotic Stress Tolerance
A04	10053171	10053171	lint percentage;salt tolerance	Abiotic Stress Tolerance
A04	10706307	10706307	plant height;shoot height	Agronomic Traits
A04	10706340	10706340	plant height;shoot height	Agronomic Traits
A04	10712562	10712562	drought stress tolerance;dessication stress tolerance	Abiotic Stress Tolerance
A04	12552539	12552539	seed index	Agronomic Traits
A04	12950315	12950315	salt tolerance;relative water content	Abiotic Stress Tolerance
A04	17849690	17849690	salt tolerance;relative methylene dioxyamphetamine	Abiotic Stress Tolerance
A04	46876496	46876496	seed coat nep count	Fiber Quality Traits
A04	49397894	49397894	fiber elongation	Fiber Quality Traits
A04	49944276	49944276	salt tolerance;relative chlorophyll content	Abiotic Stress Tolerance
A04	64309664	64309664	lint percentage;salt tolerance	Abiotic Stress Tolerance
A04	68310470	68310470	salt tolerance;relative electronic conduct	Abiotic Stress Tolerance
A04	73175985	73175985	seedling dry weight;constant chilling	Abiotic Stress Tolerance
A04	73196561	73196561	boll number per plant	Yield Traits
A04	73988909	73988909	drought stress tolerance;dessication stress tolerance	Abiotic Stress Tolerance
A04	75542693	75542693	fiber length	Fiber Quality Traits
A04	77573472	77573472	single boll weight;salt tolerance	Abiotic Stress Tolerance
A04	80764196	80764196	leaf senescence trait;foilar senescence	Agronomic Traits
A04	80959419	80959419	fiber length	Fiber Quality Traits
A04	81546559	81546559	boll weight	Yield Traits
A04	81556139	81556139	lint percentage	Yield Traits
A04	81918758	81918758	single boll weight;salt tolerance	Abiotic Stress Tolerance
A04	82050431	82050431	fiber micronaire value	Fiber Quality Traits
A04	82393087	82393087	boll number per plant;salt tolerance	Abiotic Stress Tolerance
A04	82436680	82436680	boll weight	Yield Traits
A04	82502729	82502729	lint percentage;salt tolerance	Abiotic Stress Tolerance
A04	82563849	82563849	lint percentage	Yield Traits
A04	82978718	82978718	fiber micronaire value	Fiber Quality Traits
A04	83310322	83310322	boll weight	Yield Traits
A04	83411714	83411714	fiber micronaire value	Fiber Quality Traits
A04	83724887	83724887	boll number per plant;salt tolerance	Abiotic Stress Tolerance
A05	1128743	1128743	plant height;shoot height;drought stress tolerance;dessication stress tolerance	Abiotic Stress Tolerance
A05	2115824	2115824	salt tolerance;relative methylene dioxyamphetamine	Abiotic Stress Tolerance
A05	2817443	2817443	fiber micronaire value	Fiber Quality Traits
A05	3964844	3964844	fiber length	Fiber Quality Traits
A05	4467669	4467669	fiber strength	Fiber Quality Traits
A05	5507103	5507103	boll number per plant	Yield Traits
A05	5972207	5972207	height of the node of the first fruit branch;early maturity	Agronomic Traits
A05	6142936	6142936	fruit branch number	Agronomic Traits
A05	6315904	6315904	fiber length	Fiber Quality Traits
A05	6392433	6392433	salt tolerance;relative electronic conduct	Abiotic Stress Tolerance
A05	6431116	6431116	fiber uniformity	Fiber Quality Traits
A05	6669840	6669840	salt tolerance;relative electronic conduct	Abiotic Stress Tolerance
A05	6862629	6862629	fiber length	Fiber Quality Traits
A05	7998209	7998209	Verticillium Wilt	Biotic Stress Tolerance
A05	9279156	9279156	boll number per plant;salt tolerance	Abiotic Stress Tolerance
A05	10986226	10986226	short fiber content of all fibers below 0.50 inches or12.7 mm (weight)	Fiber Quality Traits
A05	11004842	11004842	short fiber content of all fibers below 0.50 inches or12.7 mm (number)	Fiber Quality Traits
A05	11005024	11005024	short fiber content of all fibers below 0.50 inches or12.7 mm (weight)	Fiber Quality Traits
A05	11005656	11005656	short fiber content of all fibers below 0.50 inches or12.7 mm (number)	Fiber Quality Traits
A05	11005951	11005951	short fiber content of all fibers below 0.50 inches or12.7 mm (weight)	Fiber Quality Traits
A05	11006081	11006081	short fiber content of all fibers below 0.50 inches or12.7 mm (number)	Fiber Quality Traits
A05	11006091	11006091	short fiber content of all fibers below 0.50 inches or12.7 mm (number)	Fiber Quality Traits
A05	12107106	12107106	boll weight	Yield Traits
A05	12229703	12229703	immature fiber content	Fiber Quality Traits
A05	13582926	13582926	fiber length uniformity	Fiber Quality Traits
A05	13616040	13616040	fiber maturity	Fiber Quality Traits
A05	13616219	13616219	fiber maturity	Fiber Quality Traits
A05	13824907	13824907	seed germination rate;seed germination speed;seed germination efficiency;potassium chlorate resistance;kclo3 resistance	Abiotic Stress Tolerance
A05	14058832	14058832	lint percentage	Yield Traits
A05	14284265	14284265	fiber length uniformity	Fiber Quality Traits
A05	14474031	14474031	single boll weight;salt tolerance	Abiotic Stress Tolerance
A05	14486137	14486137	lint percentage;salt tolerance	Abiotic Stress Tolerance
A05	14555099	14555099	fiber elongation	Fiber Quality Traits
A05	14612532	14612532	lint percentage	Yield Traits
A05	15711107	15711107	seedling dry weight;constant chilling	Abiotic Stress Tolerance
A05	16277514	16277514	lint percentage	Yield Traits
A05	16418129	16418129	height of the node of the first fruit branch;early maturity	Agronomic Traits
A05	16418788	16418788	height of the node of the first fruit branch;early maturity	Agronomic Traits
A05	16419530	16419530	height of the node of the first fruit branch;early maturity	Agronomic Traits
A05	16422990	16422990	plant height;shoot height;early maturity	Agronomic Traits
A05	16423523	16423523	height of the node of the first fruit branch;early maturity	Agronomic Traits
A05	16423577	16423577	height of the node of the first fruit branch;early maturity	Agronomic Traits
A05	16423735	16423735	height of the node of the first fruit branch;early maturity	Agronomic Traits
A05	16423922	16423922	height of the node of the first fruit branch;early maturity	Agronomic Traits
A05	16424039	16424039	plant height;shoot height	Agronomic Traits
A05	16428898	16428898	height of the node of the first fruit branch;early maturity	Agronomic Traits
A05	16428922	16428922	height of the node of the first fruit branch;early maturity	Agronomic Traits
A05	16428966	16428966	height of the node of the first fruit branch;early maturity	Agronomic Traits
A05	16429204	16429204	height of the node of the first fruit branch;early maturity	Agronomic Traits
A05	16429254	16429254	height of the node of the first fruit branch;early maturity	Agronomic Traits
A05	16431549	16431549	plant height;shoot height;early maturity	Agronomic Traits
A05	16437129	16437129	single boll weight;salt tolerance	Abiotic Stress Tolerance
A05	16437562	16437562	height of the node of the first fruit branch;early maturity	Agronomic Traits
A05	16438878	16438878	height of the node of the first fruit branch;early maturity	Agronomic Traits
A05	16443949	16443949	height of the node of the first fruit branch;early maturity	Agronomic Traits
A05	16455852	16455852	height of the node of the first fruit branch;early maturity	Agronomic Traits
A05	16455993	16455993	plant height;shoot height;early maturity	Agronomic Traits
A05	16457396	16457397	height of the node of the first fruit branch;early maturity	Agronomic Traits
A05	16458377	16458377	height of the node of the first fruit branch;early maturity	Agronomic Traits
A05	16464118	16464118	height of the node of the first fruit branch;early maturity	Agronomic Traits
A05	16465210	16465210	height of the node of the first fruit branch;early maturity	Agronomic Traits
A05	16465315	16465315	height of the node of the first fruit branch;early maturity	Agronomic Traits
A05	16465653	16465653	plant height;shoot height;early maturity	Agronomic Traits
A05	16466338	16466338	height of the node of the first fruit branch;early maturity	Agronomic Traits
A05	16466413	16466413	height of the node of the first fruit branch;early maturity	Agronomic Traits
A05	16470745	16470745	height of the node of the first fruit branch;early maturity	Agronomic Traits
A05	16471084	16471084	plant height;shoot height;early maturity	Agronomic Traits
A05	16471109	16471109	height of the node of the first fruit branch;early maturity	Agronomic Traits
A05	16471883	16471883	height of the node of the first fruit branch;early maturity	Agronomic Traits
A05	16471930	16471930	height of the node of the first fruit branch;early maturity	Agronomic Traits
A05	16472042	16472042	height of the node of the first fruit branch;early maturity	Agronomic Traits
A05	16472168	16472168	height of the node of the first fruit branch;early maturity	Agronomic Traits
A05	16472190	16472190	height of the node of the first fruit branch;early maturity	Agronomic Traits
A05	16472338	16472338	height of the node of the first fruit branch;early maturity	Agronomic Traits
A05	16473419	16473419	height of the node of the first fruit branch;early maturity	Agronomic Traits
A05	16473491	16473491	plant height;shoot height;early maturity	Agronomic Traits
A05	16474624	16474624	plant height;shoot height;early maturity	Agronomic Traits
A05	16474916	16474916	height of the node of the first fruit branch;early maturity	Agronomic Traits
A05	16474926	16474926	height of the node of the first fruit branch;early maturity	Agronomic Traits
A05	16475053	16475053	height of the node of the first fruit branch;early maturity	Agronomic Traits
A05	16475092	16475092	height of the node of the first fruit branch;early maturity	Agronomic Traits
A05	16478927	16478927	height of the node of the first fruit branch;early maturity	Agronomic Traits
A05	16478950	16478950	height of the node of the first fruit branch;early maturity	Agronomic Traits
A05	16479118	16479118	height of the node of the first fruit branch;early maturity	Agronomic Traits
A05	16479279	16479279	height of the node of the first fruit branch;early maturity	Agronomic Traits
A05	16479551	16479551	height of the node of the first fruit branch;early maturity	Agronomic Traits
A05	16480258	16480258	height of the node of the first fruit branch;early maturity	Agronomic Traits
A05	16480271	16480271	height of the node of the first fruit branch;early maturity	Agronomic Traits
A05	16490088	16490088	height of the node of the first fruit branch;early maturity	Agronomic Traits
A05	16495572	16495572	height of the node of the first fruit branch;early maturity	Agronomic Traits
A05	16495600	16495600	height of the node of the first fruit branch;early maturity	Agronomic Traits
A05	16495844	16495844	height of the node of the first fruit branch;early maturity	Agronomic Traits
A05	16495982	16495982	height of the node of the first fruit branch;early maturity	Agronomic Traits
A05	16495987	16495987	height of the node of the first fruit branch;early maturity	Agronomic Traits
A05	16496986	16496986	height of the node of the first fruit branch;early maturity	Agronomic Traits
A05	16497250	16497250	height of the node of the first fruit branch;early maturity	Agronomic Traits
A05	16497356	16497356	height of the node of the first fruit branch;early maturity	Agronomic Traits
A05	16497973	16497973	height of the node of the first fruit branch;early maturity	Agronomic Traits
A05	16508419	16508419	height of the node of the first fruit branch;early maturity	Agronomic Traits
A05	16520920	16520920	height of the node of the first fruit branch;early maturity	Agronomic Traits
A05	16521323	16521323	height of the node of the first fruit branch;early maturity	Agronomic Traits
A05	16531009	16531009	height of the node of the first fruit branch;early maturity	Agronomic Traits
A05	16531261	16531261	height of the node of the first fruit branch;early maturity	Agronomic Traits
A05	16532532	16532532	height of the node of the first fruit branch;early maturity	Agronomic Traits
A05	16532621	16532621	height of the node of the first fruit branch;early maturity	Agronomic Traits
A05	16533753	16533753	height of the node of the first fruit branch;early maturity	Agronomic Traits
A05	16535572	16535572	height of the node of the first fruit branch;early maturity	Agronomic Traits
A05	16535666	16535666	height of the node of the first fruit branch;early maturity	Agronomic Traits
A05	16535708	16535708	height of the node of the first fruit branch;early maturity	Agronomic Traits
A05	16542572	16542572	height of the node of the first fruit branch;early maturity	Agronomic Traits
A05	16542638	16542638	height of the node of the first fruit branch;early maturity	Agronomic Traits
A05	16543543	16543543	height of the node of the first fruit branch;early maturity	Agronomic Traits
A05	16545539	16545539	height of the node of the first fruit branch;early maturity	Agronomic Traits
A05	16545573	16545573	height of the node of the first fruit branch;early maturity	Agronomic Traits
A05	16545671	16545671	height of the node of the first fruit branch;early maturity	Agronomic Traits
A05	16559711	16559711	height of the node of the first fruit branch;early maturity	Agronomic Traits
A05	16560689	16560689	height of the node of the first fruit branch;early maturity	Agronomic Traits
A05	16561755	16561755	height of the node of the first fruit branch;early maturity	Agronomic Traits
A05	16561781	16561781	height of the node of the first fruit branch;early maturity	Agronomic Traits
A05	16561828	16561828	height of the node of the first fruit branch;early maturity	Agronomic Traits
A05	16561929	16561929	height of the node of the first fruit branch;early maturity	Agronomic Traits
A05	16561944	16561944	height of the node of the first fruit branch;early maturity	Agronomic Traits
A05	16562659	16562659	height of the node of the first fruit branch;early maturity	Agronomic Traits
A05	16575156	16575156	height of the node of the first fruit branch;early maturity	Agronomic Traits
A05	16592379	16592379	height of the node of the first fruit branch;early maturity	Agronomic Traits
A05	16597974	16597974	height of the node of the first fruit branch;early maturity	Agronomic Traits
A05	16624996	16624996	height of the node of the first fruit branch;early maturity	Agronomic Traits
A05	16626421	16626421	height of the node of the first fruit branch;early maturity	Agronomic Traits
A05	16631683	16631683	height of the node of the first fruit branch;early maturity	Agronomic Traits
A05	16652654	16652654	fiber elongation;salt tolerance	Abiotic Stress Tolerance
A05	16657048	16657048	seed emergence rate;speed of emergence index;emergence speed index;diurnal variation of chilling	Abiotic Stress Tolerance
A05	16712086	16712086	first fruit spur height	Agronomic Traits
A05	16767503	16767503	height of the node of the first fruit branch;early maturity	Agronomic Traits
A05	16903100	16903101	fiber strength	Fiber Quality Traits
A05	16948026	16948026	height of the node of the first fruit branch;early maturity	Agronomic Traits
A05	16949078	16949078	height of the node of the first fruit branch;early maturity	Agronomic Traits
A05	16949584	16949584	height of the node of the first fruit branch;early maturity	Agronomic Traits
A05	16950659	16950659	fiber micronaire value	Fiber Quality Traits
A05	16951076	16951076	height of the node of the first fruit branch;early maturity	Agronomic Traits
A05	16997775	16997775	fiber elongation;salt tolerance	Abiotic Stress Tolerance
A05	21839005	21839005	boll number per plant;salt tolerance	Abiotic Stress Tolerance
A05	22305421	22305421	fiber strength	Fiber Quality Traits
A05	22536092	22536092	boll weight	Yield Traits
A05	22580669	22580669	boll weight	Yield Traits
A05	23426771	23426771	fiber strength	Fiber Quality Traits
A05	23494969	23494969	fiber length	Fiber Quality Traits
A05	24163631	24163631	boll weight	Yield Traits
A05	24248965	24248965	single boll weight;salt tolerance	Abiotic Stress Tolerance
A05	26606333	26606333	lint index	Agronomic Traits
A05	26645434	26645434	lint index	Agronomic Traits
A05	26646911	26646911	lint index	Agronomic Traits
A05	26651539	26651539	lint index	Agronomic Traits
A05	26651887	26651887	lint index	Agronomic Traits
A05	28082092	28082092	lint percentage;salt tolerance	Abiotic Stress Tolerance
A05	28237596	28237596	boll number per plant;salt tolerance	Abiotic Stress Tolerance
A05	28968156	28968156	lint percentage	Yield Traits
A05	29727189	29727189	lint percentage;salt tolerance	Abiotic Stress Tolerance
A05	31218133	31218133	fiber length	Fiber Quality Traits
A05	32413390	32413390	lint percentage;salt tolerance	Abiotic Stress Tolerance
A05	32422180	32422180	boll number per plant	Yield Traits
A05	33313117	33313117	fiber strength	Fiber Quality Traits
A05	33863897	33863897	fiber strength	Fiber Quality Traits
A05	35372876	35372876	cotton bacterial blight race 18 disease resistance;leaf blight	Biotic Stress Tolerance
A05	35450118	35450118	leaf area;drought stress tolerance;dessication stress tolerance	Abiotic Stress Tolerance
A05	35913790	35913790	lint percentage;salt tolerance	Abiotic Stress Tolerance
A05	37169830	37169830	fiber length	Fiber Quality Traits
A05	37259496	37259496	lint percentage;salt tolerance	Abiotic Stress Tolerance
A05	37661052	37661052	boll weight	Yield Traits
A05	37988214	37988214	lint percentage;salt tolerance	Abiotic Stress Tolerance
A05	38023610	38023610	fiber length	Fiber Quality Traits
A05	39418307	39418307	boll number per plant	Yield Traits
A05	41347701	41347701	drought stress tolerance;dessication stress tolerance	Abiotic Stress Tolerance
A05	41347755	41347755	drought stress tolerance;dessication stress tolerance	Abiotic Stress Tolerance
A05	44038363	44038363	Verticillium Wilt	Biotic Stress Tolerance
A05	56010875	56010875	cotton bacterial blight race 18 disease resistance;leaf blight	Biotic Stress Tolerance
A05	59542292	59542292	salt tolerance;relative electronic conduct	Abiotic Stress Tolerance
A05	62578561	62578561	fiber elongation	Fiber Quality Traits
A05	65773217	65773217	salt tolerance;relative electronic conduct	Abiotic Stress Tolerance
A05	71945832	71945832	salt tolerance;relative methylene dioxyamphetamine	Abiotic Stress Tolerance
A05	85352315	85352315	cotton bacterial blight race 18 disease resistance;leaf blight	Biotic Stress Tolerance
A05	87413880	87413880	Aphis gossypii resistance	Biotic Stress Tolerance
A05	96530260	96530260	fiber length	Fiber Quality Traits
A05	99345085	99345085	fiber strength	Fiber Quality Traits
A05	100255748	100255748	fiber micronaire value	Fiber Quality Traits
A05	100889902	100889902	leaf area;drought stress tolerance;dessication stress tolerance	Abiotic Stress Tolerance
A05	100929990	100929990	seed index	Agronomic Traits
A05	101627053	101627053	seed index	Agronomic Traits
A05	103056279	103056279	leaf senescence trait;foilar senescence	Agronomic Traits
A05	103100223	103100223	lint percentage;salt tolerance	Abiotic Stress Tolerance
A05	103193522	103193522	fiber strength	Fiber Quality Traits
A05	103755131	103755131	fiber maturity	Fiber Quality Traits
A05	104011602	104011602	lint percentage;salt tolerance	Abiotic Stress Tolerance
A05	104169474	104169474	shoot moisture content;shoot water content	Abiotic Stress Tolerance
A05	104169479	104169479	shoot moisture content;shoot water content	Abiotic Stress Tolerance
A05	104179133	104179133	shoot moisture content;shoot water content	Abiotic Stress Tolerance
A05	104405988	104405988	boll number per plant	Yield Traits
A05	104484514	104484514	fiber micronaire value	Fiber Quality Traits
A05	104542656	104542656	lint percentage	Yield Traits
A05	105672999	105672999	lint percentage	Yield Traits
A05	105715617	105715617	lint percentage	Yield Traits
A05	106177280	106177280	fiber micronaire value	Fiber Quality Traits
A05	106348239	106348239	drought stress tolerance;dessication stress tolerance	Abiotic Stress Tolerance
A05	107091973	107091973	boll number per plant;salt tolerance	Abiotic Stress Tolerance
A05	107140720	107140720	fiber micronaire value	Fiber Quality Traits
A05	108572813	108572813	lint percentage	Yield Traits
A05	108844553	108844553	single boll weight;salt tolerance	Abiotic Stress Tolerance
A06	42723	42723	drought stress tolerance;dessication stress tolerance	Abiotic Stress Tolerance
A06	86094	86094	drought stress tolerance;dessication stress tolerance	Abiotic Stress Tolerance
A06	947657	947657	boll weight	Yield Traits
A06	972314	972314	fiber length uniformity	Fiber Quality Traits
A06	972392	972392	fiber length uniformity	Fiber Quality Traits
A06	976817	976817	fiber length uniformity	Fiber Quality Traits
A06	1054203	1054203	drought-induced leaf senescence	Abiotic Stress Tolerance
A06	1054349	1054349	drought-induced leaf senescence	Abiotic Stress Tolerance
A06	1054522	1054522	drought-induced leaf senescence	Abiotic Stress Tolerance
A06	1054587	1054587	drought-induced leaf senescence	Abiotic Stress Tolerance
A06	1054637	1054637	drought-induced leaf senescence	Abiotic Stress Tolerance
A06	1056784	1056784	drought-induced leaf senescence	Abiotic Stress Tolerance
A06	1057939	1057939	drought-induced leaf senescence	Abiotic Stress Tolerance
A06	1060465	1060465	drought-induced leaf senescence	Abiotic Stress Tolerance
A06	1091130	1091130	drought-induced leaf senescence	Abiotic Stress Tolerance
A06	1342329	1342329	lint percentage	Yield Traits
A06	1705278	1705278	fiber elongation	Fiber Quality Traits
A06	1890627	1890627	salt tolerance;relative water content	Abiotic Stress Tolerance
A06	2032012	2032012	relative shoot dry weight;drought stress tolerance;dessication stress tolerance	Abiotic Stress Tolerance
A06	2703247	2703247	lint percentage;salt tolerance	Abiotic Stress Tolerance
A06	4316245	4316245	lint percentage;salt tolerance	Abiotic Stress Tolerance
A06	6606257	6606257	fiber micronaire value	Fiber Quality Traits
A06	7201989	7201989	lint index	Agronomic Traits
A06	7212698	7212698	lint index	Agronomic Traits
A06	7224529	7224529	lint index	Agronomic Traits
A06	7276875	7276876	per boll weight;fiber weight per boll	Yield Traits
A06	8963162	8963162	salt tolerance;relative stem length	Abiotic Stress Tolerance
A06	9050203	9050203	salt tolerance;relative fresh weight	Abiotic Stress Tolerance
A06	10296614	10296614	mean length (weight) of the fiber;fiber mean length	Fiber Quality Traits
A06	10324289	10324289	mean length (weight) of the fiber;fiber mean length	Fiber Quality Traits
A06	15832083	15832083	boll weight	Yield Traits
A06	16326423	16326423	seed index	Agronomic Traits
A06	16944801	16944801	lint percentage	Yield Traits
A06	19266368	19266368	lint percentage;salt tolerance	Abiotic Stress Tolerance
A06	27462851	27462851	lint percentage	Yield Traits
A06	28862639	28862639	seed index	Agronomic Traits
A06	31322142	31322142	boll weight	Yield Traits
A06	34592195	34592195	lint percentage	Yield Traits
A06	34756910	34756910	fiber length	Fiber Quality Traits
A06	37852122	37852122	seed index	Agronomic Traits
A06	43416184	43416184	short fiber content of all fibers below 0.50 inches or12.7 mm (weight)	Fiber Quality Traits
A06	44019893	44019893	drought stress tolerance;dessication stress tolerance	Abiotic Stress Tolerance
A06	46428498	46428498	salt tolerance;relative methylene dioxyamphetamine	Abiotic Stress Tolerance
A06	46428532	46428532	salt tolerance;relative methylene dioxyamphetamine	Abiotic Stress Tolerance
A06	46428796	46428796	salt tolerance;relative methylene dioxyamphetamine	Abiotic Stress Tolerance
A06	46429000	46429000	salt tolerance;relative methylene dioxyamphetamine	Abiotic Stress Tolerance
A06	50035651	50035651	salt tolerance;relative water content	Abiotic Stress Tolerance
A06	52166533	52166533	salt tolerance;relative methylene dioxyamphetamine	Abiotic Stress Tolerance
A06	52747538	52747538	salt tolerance;relative stem length	Abiotic Stress Tolerance
A06	60835693	60835693	lint percentage;salt tolerance	Abiotic Stress Tolerance
A06	86835602	86835602	lint percentage	Yield Traits
A06	90414546	90414546	salt tolerance;relative chlorophyll content	Abiotic Stress Tolerance
A06	92631360	92631360	lint percentage	Yield Traits
A06	92687493	92687493	lint percentage	Yield Traits
A06	92830709	92830709	lint percentage	Yield Traits
A06	92844229	92844229	lint percentage	Yield Traits
A06	92881177	92881177	lint percentage	Yield Traits
A06	92944794	92944794	lint percentage	Yield Traits
A06	93098739	93098739	lint percentage	Yield Traits
A06	93100981	93100981	lint percentage	Yield Traits
A06	93104564	93104564	lint percentage	Yield Traits
A06	93290761	93290761	lint percentage	Yield Traits
A06	93911232	93911232	lint percentage	Yield Traits
A06	105300355	105300355	drought stress tolerance;dessication stress tolerance	Abiotic Stress Tolerance
A06	108235902	108235902	lint percentage;salt tolerance	Abiotic Stress Tolerance
A06	110961122	110961122	drought-induced leaf senescence	Abiotic Stress Tolerance
A06	111936787	111936787	drought-induced leaf senescence	Abiotic Stress Tolerance
A06	111936916	111936916	drought-induced leaf senescence	Abiotic Stress Tolerance
A06	112771103	112771103	drought-induced leaf senescence	Abiotic Stress Tolerance
A06	113668360	113668360	stem pubescence amount;stem pubescence number	Agronomic Traits
A06	114395192	114395192	drought-induced leaf senescence	Abiotic Stress Tolerance
A06	114395235	114395235	drought-induced leaf senescence	Abiotic Stress Tolerance
A06	114420363	114420363	drought-induced leaf senescence	Abiotic Stress Tolerance
A06	114781668	114781668	drought-induced leaf senescence	Abiotic Stress Tolerance
A06	115521141	115521141	fiber length uniformity	Fiber Quality Traits
A06	115567951	115567951	boll weight	Yield Traits
A06	116359337	116359337	lint percentage	Yield Traits
A06	116711305	116711305	short fiber content of all fibers below 0.50 inches or12.7 mm (weight)	Fiber Quality Traits
A06	117814681	117814681	lint percentage	Yield Traits
A06	118416368	118416368	fiber maturity	Fiber Quality Traits
A06	118844427	118844427	fiber elongation	Fiber Quality Traits
A06	119040957	119040957	drought stress tolerance;dessication stress tolerance	Abiotic Stress Tolerance
A06	119970705	119970705	lint percentage;salt tolerance	Abiotic Stress Tolerance
A06	121265540	121265540	seed index	Agronomic Traits
A06	122981357	122981357	salt tolerance;relative water content	Abiotic Stress Tolerance
A06	122981366	122981366	salt tolerance;relative water content	Abiotic Stress Tolerance
A06	123698320	123698320	short fiber content of all fibers below 0.50 inches or12.7 mm (weight)	Fiber Quality Traits
A06	123991538	123991538	lint percentage;salt tolerance	Abiotic Stress Tolerance
A06	124044750	124044750	lint percentage;salt tolerance	Abiotic Stress Tolerance
A06	124363931	124363931	lint percentage	Yield Traits
A06	124370928	124370928	lint percentage;salt tolerance	Abiotic Stress Tolerance
A06	124555066	124555066	fiber micronaire value	Fiber Quality Traits
A06	124558684	124558684	fiber strength	Fiber Quality Traits
A06	125173951	125173951	fiber micronaire value	Fiber Quality Traits
A06	125635761	125635761	fiber elongation	Fiber Quality Traits
A07	782854	782854	fiber micronaire value	Fiber Quality Traits
A07	1058304	1058304	fiber maturity	Fiber Quality Traits
A07	1170132	1170132	fiber maturity	Fiber Quality Traits
A07	1170221	1170221	fiber maturity	Fiber Quality Traits
A07	1174738	1174738	fiber maturity	Fiber Quality Traits
A07	1184239	1184239	fiber maturity	Fiber Quality Traits
A07	1238908	1238908	fiber maturity	Fiber Quality Traits
A07	1238974	1238974	fiber maturity	Fiber Quality Traits
A07	1239045	1239045	fiber maturity	Fiber Quality Traits
A07	1239196	1239196	fiber maturity	Fiber Quality Traits
A07	1239311	1239311	fiber maturity	Fiber Quality Traits
A07	1239320	1239320	fiber maturity	Fiber Quality Traits
A07	1253847	1253847	fiber maturity	Fiber Quality Traits
A07	1752581	1752581	short fiber content of all fibers below 0.50 inches or12.7 mm (weight)	Fiber Quality Traits
A07	1872426	1872426	fiber maturity	Fiber Quality Traits
A07	2167388	2167388	boll number;drought stress tolerance;dessication stress tolerance	Abiotic Stress Tolerance
A07	2168197	2168197	boll number;drought stress tolerance;dessication stress tolerance	Abiotic Stress Tolerance
A07	2169822	2169822	boll number;drought stress tolerance;dessication stress tolerance	Abiotic Stress Tolerance
A07	2169922	2169922	boll number;drought stress tolerance;dessication stress tolerance	Abiotic Stress Tolerance
A07	2171270	2171270	boll number;drought stress tolerance;dessication stress tolerance	Abiotic Stress Tolerance
A07	2178808	2178808	boll number;drought stress tolerance;dessication stress tolerance	Abiotic Stress Tolerance
A07	2190694	2190694	boll number;drought stress tolerance;dessication stress tolerance	Abiotic Stress Tolerance
A07	2190719	2190719	boll number;drought stress tolerance;dessication stress tolerance	Abiotic Stress Tolerance
A07	2190766	2190766	boll number;drought stress tolerance;dessication stress tolerance	Abiotic Stress Tolerance
A07	2197338	2197338	boll number;drought stress tolerance;dessication stress tolerance	Abiotic Stress Tolerance
A07	2197501	2197501	boll number;drought stress tolerance;dessication stress tolerance	Abiotic Stress Tolerance
A07	2197671	2197671	boll number;drought stress tolerance;dessication stress tolerance	Abiotic Stress Tolerance
A07	2197717	2197717	boll number;drought stress tolerance;dessication stress tolerance	Abiotic Stress Tolerance
A07	2199385	2199385	boll number;drought stress tolerance;dessication stress tolerance	Abiotic Stress Tolerance
A07	2202708	2202708	boll number;drought stress tolerance;dessication stress tolerance	Abiotic Stress Tolerance
A07	2204703	2204703	boll number;drought stress tolerance;dessication stress tolerance	Abiotic Stress Tolerance
A07	2412868	2412868	fiber maturity	Fiber Quality Traits
A07	2418174	2418174	fiber maturity	Fiber Quality Traits
A07	2418191	2418191	boll number;drought stress tolerance;dessication stress tolerance	Abiotic Stress Tolerance
A07	2418403	2418403	fiber maturity	Fiber Quality Traits
A07	2418554	2418554	fiber maturity	Fiber Quality Traits
A07	2420833	2420833	fiber maturity	Fiber Quality Traits
A07	2420968	2420969	fiber maturity	Fiber Quality Traits
A07	2421031	2421031	fiber maturity	Fiber Quality Traits
A07	2421098	2421098	fiber maturity	Fiber Quality Traits
A07	2423945	2423945	boll number;drought stress tolerance;dessication stress tolerance	Abiotic Stress Tolerance
A07	2438549	2438549	fiber maturity	Fiber Quality Traits
A07	2450351	2450351	fiber maturity	Fiber Quality Traits
A07	2450372	2450372	fiber maturity	Fiber Quality Traits
A07	2455969	2455969	fiber maturity	Fiber Quality Traits
A07	2897864	2897864	drought stress tolerance;dessication stress tolerance	Abiotic Stress Tolerance
A07	2952609	2952609	lint index	Agronomic Traits
A07	3011384	3011384	leaf fresh weight;drought stress tolerance;dessication stress tolerance	Abiotic Stress Tolerance
A07	3121542	3121542	leaf chlorophyll content;drought stress tolerance;dessication stress tolerance	Abiotic Stress Tolerance
A07	3224012	3224012	salt tolerance;relative fresh weight	Abiotic Stress Tolerance
A07	3245393	3245393	salt tolerance;relative fresh weight	Abiotic Stress Tolerance
A07	3245407	3245407	salt tolerance;relative fresh weight	Abiotic Stress Tolerance
A07	3245439	3245439	salt tolerance;relative fresh weight	Abiotic Stress Tolerance
A07	3253914	3253914	salt tolerance;relative stem length	Abiotic Stress Tolerance
A07	3267081	3267081	salt tolerance;relative stem length	Abiotic Stress Tolerance
A07	4449518	4449518	fiber micronaire value	Fiber Quality Traits
A07	4733938	4733938	salt tolerance;relative methylene dioxyamphetamine	Abiotic Stress Tolerance
A07	4756658	4756658	boll weight	Yield Traits
A07	4761602	4761602	salt tolerance;relative methylene dioxyamphetamine	Abiotic Stress Tolerance
A07	5442300	5442300	salt tolerance;relative methylene dioxyamphetamine	Abiotic Stress Tolerance
A07	5545429	5545429	salt tolerance;relative methylene dioxyamphetamine	Abiotic Stress Tolerance
A07	6077178	6077178	salt tolerance;relative water content	Abiotic Stress Tolerance
A07	6566468	6566468	salt tolerance;relative methylene dioxyamphetamine	Abiotic Stress Tolerance
A07	6818577	6818577	fiber maturity	Fiber Quality Traits
A07	6820490	6820490	fiber maturity	Fiber Quality Traits
A07	6897656	6897656	boll weight	Yield Traits
A07	6897709	6897709	boll weight	Yield Traits
A07	8928227	8928227	leaf senescence trait;foilar senescence	Agronomic Traits
A07	9397489	9397489	drought stress tolerance;dessication stress tolerance	Abiotic Stress Tolerance
A07	9540099	9540099	boll weight	Yield Traits
A07	11525565	11525565	fiber elongation	Fiber Quality Traits
A07	11987630	11987630	salt tolerance	Abiotic Stress Tolerance
A07	12190192	12190192	salt tolerance	Abiotic Stress Tolerance
A07	12195687	12195687	salt tolerance	Abiotic Stress Tolerance
A07	12239574	12239574	salt tolerance	Abiotic Stress Tolerance
A07	12295865	12295865	salt tolerance	Abiotic Stress Tolerance
A07	15549349	15549349	flowering time trait;anthesis timing;time of flowering	Agronomic Traits
A07	15562655	15562655	whole growth period	Agronomic Traits
A07	15657006	15657006	whole growth period	Agronomic Traits
A07	15820191	15820191	flowering time trait;anthesis timing;time of flowering	Agronomic Traits
A07	16304801	16304801	whole growth period	Agronomic Traits
A07	16459135	16459135	lint percentage	Yield Traits
A07	16600332	16600332	lint percentage;salt tolerance	Abiotic Stress Tolerance
A07	17135405	17135405	short fiber content of all fibers below 0.50 inches or12.7 mm (weight)	Fiber Quality Traits
A07	17204298	17204298	lint percentage	Yield Traits
A07	17312617	17312617	lint percentage	Yield Traits
A07	17717534	17717534	lint percentage	Yield Traits
A07	17717770	17717770	lint percentage	Yield Traits
A07	17755979	17755979	lint percentage	Yield Traits
A07	17870161	17870161	lint percentage	Yield Traits
A07	17870477	17870477	lint percentage	Yield Traits
A07	17870670	17870670	lint percentage	Yield Traits
A07	17994040	17994040	lint percentage	Yield Traits
A07	18177029	18177029	lint percentage	Yield Traits
A07	18226935	18226935	lint percentage	Yield Traits
A07	18514244	18514244	lint percentage	Yield Traits
A07	18606070	18606070	lint percentage	Yield Traits
A07	18904370	18904370	lint percentage	Yield Traits
A07	18931225	18931225	lint percentage	Yield Traits
A07	19328986	19328986	fiber micronaire value	Fiber Quality Traits
A07	19378284	19378284	root moisture content;root water content	Abiotic Stress Tolerance
A07	19378293	19378293	root moisture content;root water content	Abiotic Stress Tolerance
A07	20642334	20642334	drought stress tolerance;dessication stress tolerance	Abiotic Stress Tolerance
A07	20715561	20715561	salt tolerance;relative stem length	Abiotic Stress Tolerance
A07	20963812	20963812	salt tolerance;relative fresh weight	Abiotic Stress Tolerance
A07	21244275	21244275	drought stress tolerance;dessication stress tolerance	Abiotic Stress Tolerance
A07	21653403	21653403	lint percentage;salt tolerance	Abiotic Stress Tolerance
A07	22314768	22314768	lint percentage;salt tolerance	Abiotic Stress Tolerance
A07	22321810	22321810	lint percentage;salt tolerance	Abiotic Stress Tolerance
A07	22378302	22378302	fiber micronaire value	Fiber Quality Traits
A07	22392783	22392783	fiber micronaire value	Fiber Quality Traits
A07	22396324	22396324	fiber micronaire value	Fiber Quality Traits
A07	22654918	22654918	boll number per plant;salt tolerance	Abiotic Stress Tolerance
A07	23114399	23114399	fiber elongation	Fiber Quality Traits
A07	24486250	24486250	lint percentage	Yield Traits
A07	24490992	24490992	fiber length	Fiber Quality Traits
A07	24878692	24878692	lint percentage	Yield Traits
A07	25916678	25916678	fiber micronaire value	Fiber Quality Traits
A07	25917494	25917494	fiber micronaire value	Fiber Quality Traits
A07	26746636	26746636	seed index	Agronomic Traits
A07	27148252	27148252	seed index	Agronomic Traits
A07	27195629	27195629	salt tolerance;relative fresh weight	Abiotic Stress Tolerance
A07	27195744	27195744	salt tolerance;relative fresh weight	Abiotic Stress Tolerance
A07	27228963	27228963	salt tolerance;relative fresh weight	Abiotic Stress Tolerance
A07	27229103	27229103	fiber elongation	Fiber Quality Traits
A07	27233347	27233347	salt tolerance;relative fresh weight	Abiotic Stress Tolerance
A07	27309843	27309843	fiber elongation	Fiber Quality Traits
A07	27434663	27434663	boll weight	Yield Traits
A07	27482815	27482815	fruit branch angle	Agronomic Traits
A07	27538932	27538932	fruit branch angle	Agronomic Traits
A07	27538979	27538979	fruit branch angle	Agronomic Traits
A07	28253908	28253908	lint percentage	Yield Traits
A07	28589917	28589917	lint percentage	Yield Traits
A07	28870159	28870159	fiber length	Fiber Quality Traits
A07	29384963	29384963	fiber strength	Fiber Quality Traits
A07	29664328	29664328	lint percentage;salt tolerance	Abiotic Stress Tolerance
A07	32897248	32897248	lint percentage	Yield Traits
A07	33626034	33626034	salt tolerance;relative stem length	Abiotic Stress Tolerance
A07	36906325	36906325	short fiber content of all fibers below 0.50 inches or12.7 mm (weight)	Fiber Quality Traits
A07	39168484	39168484	short fiber content of all fibers below 0.50 inches or12.7 mm (number)	Fiber Quality Traits
A07	40036711	40036711	short fiber content of all fibers below 0.50 inches or12.7 mm (weight)	Fiber Quality Traits
A07	40551809	40551809	short fiber content of all fibers below 0.50 inches or12.7 mm (number)	Fiber Quality Traits
A07	40948042	40948042	leaf dry weight;drought stress tolerance;dessication stress tolerance	Abiotic Stress Tolerance
A07	44499422	44499422	plant height;shoot height;drought stress tolerance;dessication stress tolerance	Abiotic Stress Tolerance
A07	49659294	49659294	fiber length uniformity	Fiber Quality Traits
A07	51128296	51128296	salt tolerance;relative electronic conduct	Abiotic Stress Tolerance
A07	55484684	55484684	boll weight	Yield Traits
A07	55617874	55617874	leaf senescence trait;foilar senescence	Agronomic Traits
A07	59516495	59516495	salt tolerance;relative water content	Abiotic Stress Tolerance
A07	68916030	68916030	drought stress tolerance;dessication stress tolerance	Abiotic Stress Tolerance
A07	72492234	72492234	fiber strength	Fiber Quality Traits
A07	72535197	72535197	fiber strength	Fiber Quality Traits
A07	75100368	75100368	fiber nep count	Fiber Quality Traits
A07	75795716	75795716	fiber length uniformity	Fiber Quality Traits
A07	76516238	76516238	fiber strength	Fiber Quality Traits
A07	79425957	79425957	fiber strength	Fiber Quality Traits
A07	79938650	79938650	fiber strength	Fiber Quality Traits
A07	80334608	80334608	salt tolerance;relative water content	Abiotic Stress Tolerance
A07	80893495	80893495	fiber length	Fiber Quality Traits
A07	81480195	81480195	boll weight	Yield Traits
A07	83744981	83744981	bud period	Agronomic Traits
A07	83820460	83820460	bud period	Agronomic Traits
A07	83844918	83844918	boll weight	Yield Traits
A07	84338198	84338198	bud period	Agronomic Traits
A07	84340964	84340964	bud period	Agronomic Traits
A07	84756366	84756366	bud period	Agronomic Traits
A07	84792983	84792983	bud period	Agronomic Traits
A07	84803128	84803128	bud period	Agronomic Traits
A07	85070249	85070249	bud period	Agronomic Traits
A07	85157643	85157643	bud period	Agronomic Traits
A07	85329236	85329236	bud period	Agronomic Traits
A07	85455390	85455390	bud period	Agronomic Traits
A07	85507264	85507264	bud period	Agronomic Traits
A07	85555059	85555059	bud period	Agronomic Traits
A07	85555173	85555173	fiber length uniformity	Fiber Quality Traits
A07	85583884	85583884	bud period	Agronomic Traits
A07	85727123	85727123	bud period	Agronomic Traits
A07	85745339	85745339	bud period	Agronomic Traits
A07	85748304	85748304	bud period	Agronomic Traits
A07	85878732	85878732	bud period	Agronomic Traits
A07	86898131	86898131	spinning consistency index	Fiber Quality Traits
A07	87464090	87464090	spinning consistency index	Fiber Quality Traits
A07	87559150	87559150	fiber length	Fiber Quality Traits
A07	88402308	88402308	spinning consistency index	Fiber Quality Traits
A07	88423887	88423887	fiber elongation	Fiber Quality Traits
A07	88468693	88468693	fiber length	Fiber Quality Traits
A07	88470706	88470706	fiber strength	Fiber Quality Traits
A07	88524868	88524868	fiber uniformity	Fiber Quality Traits
A07	88541177	88541177	spinning consistency index	Fiber Quality Traits
A07	88549300	88549300	boll weight	Yield Traits
A07	88552213	88552213	fiber strength	Fiber Quality Traits
A07	88553378	88553378	spinning consistency index	Fiber Quality Traits
A07	88617841	88617841	lint percentage;salt tolerance	Abiotic Stress Tolerance
A07	88692740	88692740	fiber length	Fiber Quality Traits
A07	88699184	88699184	spinning consistency index	Fiber Quality Traits
A07	88736581	88736581	fiber length	Fiber Quality Traits
A07	88736771	88736771	spinning consistency index	Fiber Quality Traits
A07	88736897	88736897	seed index	Agronomic Traits
A07	88736969	88736969	fiber strength	Fiber Quality Traits
A07	88737018	88737018	seed index	Agronomic Traits
A07	88738129	88738129	seed index	Agronomic Traits
A07	88738151	88738151	seed index	Agronomic Traits
A07	88738166	88738166	seed index	Agronomic Traits
A07	88738177	88738177	seed index	Agronomic Traits
A07	88738540	88738540	spinning consistency index	Fiber Quality Traits
A07	88738902	88738902	per boll weight;fiber weight per boll	Yield Traits
A07	88739140	88739140	spinning consistency index	Fiber Quality Traits
A07	88739209	88739209	seed index	Agronomic Traits
A07	88739805	88739805	seed index	Agronomic Traits
A07	88740254	88740254	fiber length	Fiber Quality Traits
A07	88740430	88740430	seed index	Agronomic Traits
A07	88740571	88740571	seed index	Agronomic Traits
A07	88740922	88740922	per boll weight;fiber weight per boll	Yield Traits
A07	88740968	88740968	fiber strength	Fiber Quality Traits
A07	88741448	88741448	seed index	Agronomic Traits
A07	88741627	88741628	fiber length	Fiber Quality Traits
A07	88741639	88741639	spinning consistency index	Fiber Quality Traits
A07	88741979	88741979	per boll weight;fiber weight per boll	Yield Traits
A07	88742484	88742484	seed index	Agronomic Traits
A07	88742575	88742575	seed index	Agronomic Traits
A07	88742803	88742803	fiber strength	Fiber Quality Traits
A07	88743259	88743259	seed index	Agronomic Traits
A07	88743622	88743622	seed index	Agronomic Traits
A07	88745088	88745088	seed index	Agronomic Traits
A07	88759907	88759907	seed index	Agronomic Traits
A07	88760244	88760244	seed index	Agronomic Traits
A07	88760255	88760255	fiber strength	Fiber Quality Traits
A07	88760260	88760260	fiber strength	Fiber Quality Traits
A07	88760356	88760356	seed index	Agronomic Traits
A07	88760374	88760374	seed index	Agronomic Traits
A07	88760384	88760384	seed index	Agronomic Traits
A07	88760424	88760424	fiber strength	Fiber Quality Traits
A07	88760440	88760440	fiber strength	Fiber Quality Traits
A07	88760460	88760460	fiber strength	Fiber Quality Traits
A07	88760467	88760467	seed index	Agronomic Traits
A07	88760639	88760639	fiber strength	Fiber Quality Traits
A07	88760670	88760670	seed index	Agronomic Traits
A07	88760997	88760997	seed index	Agronomic Traits
A07	88761075	88761075	seed index	Agronomic Traits
A07	88761122	88761122	seed index	Agronomic Traits
A07	88762142	88762142	fiber length uniformity	Fiber Quality Traits
A07	88762172	88762172	seed index	Agronomic Traits
A07	89764765	89764765	fiber strength	Fiber Quality Traits
A07	89821126	89821126	boll weight	Yield Traits
A07	89905442	89905442	fiber micronaire value	Fiber Quality Traits
A07	89961034	89961034	fiber strength	Fiber Quality Traits
A07	89961052	89961052	fiber strength	Fiber Quality Traits
A07	90042237	90042237	fiber strength	Fiber Quality Traits
A07	90145992	90145992	spinning consistency index	Fiber Quality Traits
A07	90146070	90146070	spinning consistency index	Fiber Quality Traits
A07	90146080	90146080	spinning consistency index	Fiber Quality Traits
A07	90148329	90148329	spinning consistency index	Fiber Quality Traits
A07	90148339	90148339	spinning consistency index	Fiber Quality Traits
A07	90148785	90148785	spinning consistency index	Fiber Quality Traits
A07	90150513	90150513	spinning consistency index	Fiber Quality Traits
A07	90150585	90150585	fiber strength	Fiber Quality Traits
A07	90150761	90150761	spinning consistency index	Fiber Quality Traits
A07	90151961	90151961	fiber strength	Fiber Quality Traits
A07	90153150	90153150	spinning consistency index	Fiber Quality Traits
A07	90154758	90154758	spinning consistency index	Fiber Quality Traits
A07	90154761	90154761	spinning consistency index	Fiber Quality Traits
A07	90194020	90194020	fiber strength	Fiber Quality Traits
A07	90194100	90194100	fiber micronaire value	Fiber Quality Traits
A07	90194154	90194154	fiber length uniformity	Fiber Quality Traits
A07	90194186	90194186	fiber strength	Fiber Quality Traits
A07	90235361	90235361	fiber length uniformity	Fiber Quality Traits
A07	90235413	90235413	seed index	Agronomic Traits
A07	90236400	90236400	seed index	Agronomic Traits
A07	90239611	90239611	seed index	Agronomic Traits
A07	90240103	90240103	fiber strength	Fiber Quality Traits
A07	90288801	90288801	seed index	Agronomic Traits
A07	90319816	90319816	fiber strength	Fiber Quality Traits
A07	90320448	90320448	seed index	Agronomic Traits
A07	90326896	90326896	fiber strength	Fiber Quality Traits
A07	90326899	90326899	spinning consistency index	Fiber Quality Traits
A07	90326963	90326963	fiber strength	Fiber Quality Traits
A07	90338692	90338692	fiber strength	Fiber Quality Traits
A07	90341532	90341532	fiber strength	Fiber Quality Traits
A07	90349631	90349631	spinning consistency index	Fiber Quality Traits
A07	90367506	90367506	fiber strength	Fiber Quality Traits
A07	90379582	90379582	fiber strength	Fiber Quality Traits
A07	90379703	90379703	fiber strength	Fiber Quality Traits
A07	90379944	90379944	spinning consistency index	Fiber Quality Traits
A07	90380006	90380006	spinning consistency index	Fiber Quality Traits
A07	90380141	90380141	fiber strength	Fiber Quality Traits
A07	90380432	90380432	fiber elongation	Fiber Quality Traits
A07	90406655	90406655	spinning consistency index	Fiber Quality Traits
A07	90417534	90417534	fiber strength	Fiber Quality Traits
A07	90433790	90433790	fiber strength	Fiber Quality Traits
A07	90433856	90433856	spinning consistency index	Fiber Quality Traits
A07	90434468	90434468	fiber strength	Fiber Quality Traits
A07	90434881	90434881	spinning consistency index	Fiber Quality Traits
A07	90434892	90434892	spinning consistency index	Fiber Quality Traits
A07	90438244	90438244	fiber strength	Fiber Quality Traits
A07	90439480	90439480	spinning consistency index	Fiber Quality Traits
A07	90475075	90475075	fiber strength	Fiber Quality Traits
A07	90475723	90475723	fiber length	Fiber Quality Traits
A07	90475853	90475853	fiber strength	Fiber Quality Traits
A07	90475963	90475963	spinning consistency index	Fiber Quality Traits
A07	90477274	90477274	spinning consistency index	Fiber Quality Traits
A07	90478571	90478571	fiber strength	Fiber Quality Traits
A07	90484108	90484108	fiber strength	Fiber Quality Traits
A07	90488629	90488629	fiber strength	Fiber Quality Traits
A07	90489362	90489362	seed index	Agronomic Traits
A07	90490084	90490084	fiber strength	Fiber Quality Traits
A07	90490196	90490196	fiber strength	Fiber Quality Traits
A07	90493204	90493204	fiber strength	Fiber Quality Traits
A07	90494072	90494072	fiber strength	Fiber Quality Traits
A07	90494090	90494090	fiber strength	Fiber Quality Traits
A07	90495584	90495584	boll weight	Yield Traits
A07	90495624	90495624	boll weight	Yield Traits
A07	90495787	90495787	fiber strength	Fiber Quality Traits
A07	90495798	90495798	fiber strength	Fiber Quality Traits
A07	90497237	90497237	fiber strength	Fiber Quality Traits
A07	90497375	90497375	spinning consistency index	Fiber Quality Traits
A07	90497492	90497492	fiber strength	Fiber Quality Traits
A07	90497804	90497804	spinning consistency index	Fiber Quality Traits
A07	90498146	90498146	spinning consistency index	Fiber Quality Traits
A07	90498854	90498854	spinning consistency index	Fiber Quality Traits
A07	90498927	90498927	spinning consistency index	Fiber Quality Traits
A07	90499082	90499082	spinning consistency index	Fiber Quality Traits
A07	90499176	90499176	fiber strength	Fiber Quality Traits
A07	90503224	90503224	fiber strength	Fiber Quality Traits
A07	90503285	90503285	spinning consistency index	Fiber Quality Traits
A07	90503351	90503351	fiber strength	Fiber Quality Traits
A07	90503508	90503508	fiber strength	Fiber Quality Traits
A07	90512741	90512741	fiber strength	Fiber Quality Traits
A07	90512808	90512808	fiber strength	Fiber Quality Traits
A07	90513338	90513338	spinning consistency index	Fiber Quality Traits
A07	90519682	90519682	fiber strength	Fiber Quality Traits
A07	90519898	90519898	fiber strength	Fiber Quality Traits
A07	90519984	90519984	fiber strength	Fiber Quality Traits
A07	90521424	90521424	spinning consistency index	Fiber Quality Traits
A07	90522274	90522274	spinning consistency index	Fiber Quality Traits
A07	90522321	90522321	fiber strength	Fiber Quality Traits
A07	90522604	90522604	fiber strength	Fiber Quality Traits
A07	90523364	90523364	spinning consistency index	Fiber Quality Traits
A07	90523511	90523511	spinning consistency index	Fiber Quality Traits
A07	90523871	90523871	seed index	Agronomic Traits
A07	90523938	90523938	fiber strength	Fiber Quality Traits
A07	90525616	90525616	seed index	Agronomic Traits
A07	90526142	90526142	fiber strength	Fiber Quality Traits
A07	90526318	90526318	fiber strength	Fiber Quality Traits
A07	90526993	90526993	fiber strength	Fiber Quality Traits
A07	90527349	90527349	fiber strength	Fiber Quality Traits
A07	90528111	90528111	fiber strength	Fiber Quality Traits
A07	90528231	90528231	fiber strength	Fiber Quality Traits
A07	90528411	90528411	spinning consistency index	Fiber Quality Traits
A07	90528425	90528425	spinning consistency index	Fiber Quality Traits
A07	90528640	90528640	spinning consistency index	Fiber Quality Traits
A07	90547005	90547005	spinning consistency index	Fiber Quality Traits
A07	90547064	90547064	spinning consistency index	Fiber Quality Traits
A07	90547292	90547292	fiber strength	Fiber Quality Traits
A07	90547349	90547349	spinning consistency index	Fiber Quality Traits
A07	90547405	90547405	fiber strength	Fiber Quality Traits
A07	90550614	90550614	fiber strength	Fiber Quality Traits
A07	90556592	90556592	spinning consistency index	Fiber Quality Traits
A07	90557857	90557857	spinning consistency index	Fiber Quality Traits
A07	90557880	90557880	fiber strength	Fiber Quality Traits
A07	90558034	90558034	spinning consistency index	Fiber Quality Traits
A07	90560257	90560257	spinning consistency index	Fiber Quality Traits
A07	90560362	90560362	fiber strength	Fiber Quality Traits
A07	90560374	90560374	fiber strength	Fiber Quality Traits
A07	90560405	90560405	fiber length	Fiber Quality Traits
A07	90564116	90564116	fiber strength	Fiber Quality Traits
A07	90564141	90564141	fiber strength	Fiber Quality Traits
A07	90565970	90565970	fiber strength	Fiber Quality Traits
A07	90567050	90567050	fiber strength	Fiber Quality Traits
A07	90568423	90568423	fiber strength	Fiber Quality Traits
A07	90568515	90568515	fiber length	Fiber Quality Traits
A07	90570468	90570468	spinning consistency index	Fiber Quality Traits
A07	90570548	90570548	fiber strength	Fiber Quality Traits
A07	90570651	90570651	fiber strength	Fiber Quality Traits
A07	90572211	90572211	spinning consistency index	Fiber Quality Traits
A07	90576984	90576984	fiber strength	Fiber Quality Traits
A07	90577038	90577038	fiber strength	Fiber Quality Traits
A07	90577171	90577171	fiber strength	Fiber Quality Traits
A07	90577492	90577492	spinning consistency index	Fiber Quality Traits
A07	90585506	90585506	fiber strength	Fiber Quality Traits
A07	90585711	90585711	spinning consistency index	Fiber Quality Traits
A07	90586569	90586569	spinning consistency index	Fiber Quality Traits
A07	90586661	90586662	spinning consistency index	Fiber Quality Traits
A07	90587566	90587566	fiber strength	Fiber Quality Traits
A07	90587672	90587672	fiber strength	Fiber Quality Traits
A07	90587710	90587710	fiber strength	Fiber Quality Traits
A07	90587719	90587719	fiber strength	Fiber Quality Traits
A07	90587857	90587857	fiber strength	Fiber Quality Traits
A07	90587986	90587986	spinning consistency index	Fiber Quality Traits
A07	90588030	90588030	spinning consistency index	Fiber Quality Traits
A07	90588123	90588123	fiber strength	Fiber Quality Traits
A07	90588208	90588208	fiber strength	Fiber Quality Traits
A07	90588245	90588245	fiber strength	Fiber Quality Traits
A07	90589212	90589212	fiber strength	Fiber Quality Traits
A07	90593497	90593497	fiber strength	Fiber Quality Traits
A07	90644964	90644964	fiber micronaire value	Fiber Quality Traits
A07	90732619	90732619	drought stress tolerance;dessication stress tolerance	Abiotic Stress Tolerance
A07	90868262	90868262	fiber strength	Fiber Quality Traits
A07	91041487	91041487	fiber micronaire value	Fiber Quality Traits
A07	91224235	91224235	boll weight	Yield Traits
A07	91251160	91251160	lint percentage	Yield Traits
A07	91627130	91627130	lint percentage	Yield Traits
A07	91702067	91702067	salt tolerance;relative chlorophyll content	Abiotic Stress Tolerance
A07	92034390	92034390	salt tolerance;relative electronic conduct	Abiotic Stress Tolerance
A07	92034393	92034393	salt tolerance;relative electronic conduct	Abiotic Stress Tolerance
A07	92146542	92146542	lint percentage	Yield Traits
A07	92768481	92768481	salt tolerance;relative methylene dioxyamphetamine	Abiotic Stress Tolerance
A07	92769041	92769041	salt tolerance;relative methylene dioxyamphetamine	Abiotic Stress Tolerance
A07	92769044	92769044	salt tolerance;relative methylene dioxyamphetamine	Abiotic Stress Tolerance
A07	92779786	92779786	single boll weight;salt tolerance	Abiotic Stress Tolerance
A07	92816679	92816679	single boll weight;salt tolerance	Abiotic Stress Tolerance
A07	93068295	93068295	root moisture content;root water content	Abiotic Stress Tolerance
A07	93277029	93277029	lint percentage	Yield Traits
A07	93298909	93298909	drought stress tolerance;dessication stress tolerance	Abiotic Stress Tolerance
A07	93594040	93594040	drought stress tolerance;dessication stress tolerance	Abiotic Stress Tolerance
A07	95334824	95334824	fiber length	Fiber Quality Traits
A07	95423836	95423836	boll weight	Yield Traits
A07	95595142	95595142	lint percentage	Yield Traits
A07	95927524	95927524	lint percentage;salt tolerance	Abiotic Stress Tolerance
A07	96419451	96419451	fiber length	Fiber Quality Traits
A08	828174	828174	seed fuzz	Agronomic Traits
A08	847119	847119	seed fuzz	Agronomic Traits
A08	848736	848736	seed fuzz	Agronomic Traits
A08	861226	861226	seed fuzz	Agronomic Traits
A08	956049	956049	seed fuzz	Agronomic Traits
A08	988524	988524	boll number per plant	Yield Traits
A08	1332675	1332675	seed fuzz	Agronomic Traits
A08	1366186	1366186	boll number per plant;salt tolerance	Abiotic Stress Tolerance
A08	2150020	2150020	single boll weight;salt tolerance	Abiotic Stress Tolerance
A08	3385504	3385504	fiber fineness	Fiber Quality Traits
A08	5157155	5157155	palmitic acid content;hexadecanoic acid;C16:0	Agronomic Traits
A08	5896485	5896485	salt tolerance;relative shoot fresh weight	Abiotic Stress Tolerance
A08	6679709	6679709	salt tolerance;relative shoot dry weight	Abiotic Stress Tolerance
A08	7242302	7242302	seed index	Agronomic Traits
A08	8182609	8182609	salt tolerance;relative methylene dioxyamphetamine	Abiotic Stress Tolerance
A08	8193062	8193062	salt tolerance;relative methylene dioxyamphetamine	Abiotic Stress Tolerance
A08	9414966	9414966	fiber maturity	Fiber Quality Traits
A08	11010023	11010023	salt tolerance;relative stem length	Abiotic Stress Tolerance
A08	11177826	11177826	leaf senescence trait;foilar senescence	Agronomic Traits
A08	11236976	11236976	lint percentage	Yield Traits
A08	11956005	11956005	fiber micronaire value	Fiber Quality Traits
A08	13386475	13386475	seed index	Agronomic Traits
A08	23826250	23826250	boll weight	Yield Traits
A08	25414657	25414657	leaf senescence trait;foilar senescence	Agronomic Traits
A08	25705593	25705593	lint percentage	Yield Traits
A08	26058741	26058741	Aphis gossypii resistance	Biotic Stress Tolerance
A08	27632341	27632341	Aphis gossypii resistance	Biotic Stress Tolerance
A08	28140486	28140486	lint percentage	Yield Traits
A08	28520068	28520068	lint percentage	Yield Traits
A08	28520085	28520085	lint percentage	Yield Traits
A08	29426898	29426898	fiber strength	Fiber Quality Traits
A08	29426924	29426924	fiber strength	Fiber Quality Traits
A08	29514810	29514810	Aphis gossypii resistance	Biotic Stress Tolerance
A08	29634098	29634098	lint percentage	Yield Traits
A08	29634138	29634138	lint index	Agronomic Traits
A08	30574967	30574967	lint percentage	Yield Traits
A08	30575039	30575039	lint percentage	Yield Traits
A08	30896402	30896402	lint percentage	Yield Traits
A08	30897318	30897318	lint percentage	Yield Traits
A08	32903445	32903445	lint percentage	Yield Traits
A08	33783172	33783172	salt tolerance;relative electronic conduct	Abiotic Stress Tolerance
A08	37005245	37005245	fiber elongation	Fiber Quality Traits
A08	37005264	37005264	fiber elongation	Fiber Quality Traits
A08	37720903	37720903	Aphis gossypii resistance	Biotic Stress Tolerance
A08	38175510	38175510	Aphis gossypii resistance	Biotic Stress Tolerance
A08	41867314	41867314	lint percentage	Yield Traits
A08	43095966	43095966	seed germination	Agronomic Traits
A08	43202645	43202645	salt tolerance;relative electronic conduct	Abiotic Stress Tolerance
A08	43215144	43215144	salt tolerance;relative electronic conduct	Abiotic Stress Tolerance
A08	43233489	43233489	salt tolerance;relative electronic conduct	Abiotic Stress Tolerance
A08	43292053	43292053	lint percentage	Yield Traits
A08	43311496	43311496	salt tolerance;relative electronic conduct	Abiotic Stress Tolerance
A08	43314605	43314605	salt tolerance;relative electronic conduct	Abiotic Stress Tolerance
A08	43318408	43318408	salt tolerance;relative electronic conduct	Abiotic Stress Tolerance
A08	43318410	43318410	salt tolerance;relative electronic conduct	Abiotic Stress Tolerance
A08	43323182	43323182	salt tolerance;relative electronic conduct	Abiotic Stress Tolerance
A08	43323326	43323326	salt tolerance;relative electronic conduct	Abiotic Stress Tolerance
A08	43323346	43323346	salt tolerance;relative electronic conduct	Abiotic Stress Tolerance
A08	43323949	43323949	salt tolerance;relative electronic conduct	Abiotic Stress Tolerance
A08	43324259	43324259	salt tolerance;relative electronic conduct	Abiotic Stress Tolerance
A08	43324320	43324320	salt tolerance;relative electronic conduct	Abiotic Stress Tolerance
A08	43596927	43596927	lint percentage	Yield Traits
A08	45290413	45290413	lint percentage	Yield Traits
A08	47037650	47037650	Aphis gossypii resistance	Biotic Stress Tolerance
A08	50899623	50899623	lint percentage	Yield Traits
A08	54647943	54647943	lint percentage	Yield Traits
A08	55875118	55875118	per boll weight;fiber weight per boll	Yield Traits
A08	56137020	56137020	Aphis gossypii resistance	Biotic Stress Tolerance
A08	56669815	56669815	lint percentage	Yield Traits
A08	56967420	56967420	fiber elongation	Fiber Quality Traits
A08	61197242	61197242	Aphis gossypii resistance	Biotic Stress Tolerance
A08	61425813	61425813	per boll weight;fiber weight per boll	Yield Traits
A08	62606891	62606891	lint percentage	Yield Traits
A08	65685134	65685134	Aphis gossypii resistance	Biotic Stress Tolerance
A08	67103456	67103456	seed germination	Agronomic Traits
A08	68424692	68424692	per boll weight;fiber weight per boll	Yield Traits
A08	68424990	68424990	per boll weight;fiber weight per boll	Yield Traits
A08	69069065	69069065	lint percentage	Yield Traits
A08	69854275	69854275	lint percentage	Yield Traits
A08	70536196	70536196	lint percentage	Yield Traits
A08	70536201	70536201	lint percentage	Yield Traits
A08	70536214	70536214	lint percentage	Yield Traits
A08	70536227	70536227	lint percentage	Yield Traits
A08	70833696	70833696	lint percentage	Yield Traits
A08	71166786	71166786	Aphis gossypii resistance	Biotic Stress Tolerance
A08	71462981	71462981	Fusarium wilt race 4; Fusarium oxysporum f.sp. vasinfectum disease resistance	Biotic Stress Tolerance
A08	71722314	71722314	Aphis gossypii resistance	Biotic Stress Tolerance
A08	72533686	72533686	lint percentage	Yield Traits
A08	72875852	72875852	lint percentage	Yield Traits
A08	72884359	72884359	lint percentage	Yield Traits
A08	73147152	73147152	Fusarium wilt race 4; Fusarium oxysporum f.sp. vasinfectum disease resistance	Biotic Stress Tolerance
A08	73834934	73834934	lint percentage	Yield Traits
A08	73835325	73835325	lint percentage	Yield Traits
A08	74220474	74220474	fiber strength	Fiber Quality Traits
A08	74613721	74613721	lint percentage	Yield Traits
A08	75339439	75339439	fiber maturity	Fiber Quality Traits
A08	76502297	76502297	lint percentage	Yield Traits
A08	77376707	77376707	salt tolerance;relative stem length	Abiotic Stress Tolerance
A08	80771449	80771449	lint percentage	Yield Traits
A08	80771469	80771469	lint percentage	Yield Traits
A08	80952533	80952533	fiber length	Fiber Quality Traits
A08	81418450	81418450	lint percentage	Yield Traits
A08	83990420	83990420	drought-induced leaf senescence	Abiotic Stress Tolerance
A08	83990422	83990422	drought-induced leaf senescence	Abiotic Stress Tolerance
A08	83990460	83990460	drought-induced leaf senescence	Abiotic Stress Tolerance
A08	83990505	83990505	drought-induced leaf senescence	Abiotic Stress Tolerance
A08	83990510	83990510	drought-induced leaf senescence	Abiotic Stress Tolerance
A08	86875219	86875219	fiber micronaire value	Fiber Quality Traits
A08	88615476	88615476	drought stress tolerance;dessication stress tolerance	Abiotic Stress Tolerance
A08	88615642	88615642	drought stress tolerance;dessication stress tolerance	Abiotic Stress Tolerance
A08	91420071	91420071	flower and boll period	Agronomic Traits
A08	91427753	91427753	flower and boll period	Agronomic Traits
A08	91544345	91544345	flower and boll period	Agronomic Traits
A08	91603801	91603801	flower and boll period	Agronomic Traits
A08	93190622	93190622	fiber uniformity ratio	Fiber Quality Traits
A08	93255327	93255327	fiber elongation	Fiber Quality Traits
A08	93785025	93785025	fiber strength	Fiber Quality Traits
A08	94282351	94282351	fiber strength;salt tolerance	Abiotic Stress Tolerance
A08	94792474	94792474	salt tolerance;relative methylene dioxyamphetamine	Abiotic Stress Tolerance
A08	100541492	100541492	lint percentage;salt tolerance	Abiotic Stress Tolerance
A08	100801913	100801913	fiber strength	Fiber Quality Traits
A08	101071288	101071288	lint percentage;salt tolerance	Abiotic Stress Tolerance
A08	103419767	103419767	lint percentage;salt tolerance	Abiotic Stress Tolerance
A08	104817151	104817151	drought stress tolerance;dessication stress tolerance	Abiotic Stress Tolerance
A08	105920588	105920588	plant height;shoot height;drought stress tolerance;dessication stress tolerance	Abiotic Stress Tolerance
A08	109334402	109334402	spinning consistency index	Fiber Quality Traits
A08	109862110	109862110	fiber strength	Fiber Quality Traits
A08	109867457	109867457	spinning consistency index	Fiber Quality Traits
A08	109867525	109867525	fiber strength	Fiber Quality Traits
A08	111301329	111301329	boll weight	Yield Traits
A08	111301394	111301394	boll weight	Yield Traits
A08	112613595	112613595	fiber length uniformity	Fiber Quality Traits
A08	116090214	116090214	boll weight	Yield Traits
A08	116644758	116644758	lint percentage	Yield Traits
A08	116766463	116766463	lint index	Agronomic Traits
A08	116766467	116766467	lint index	Agronomic Traits
A08	116766476	116766476	lint index	Agronomic Traits
A08	117276227	117276227	drought stress tolerance;dessication stress tolerance	Abiotic Stress Tolerance
A08	117491454	117491454	fiber strength	Fiber Quality Traits
A08	117780808	117780808	lint percentage	Yield Traits
A08	117971361	117971361	relative plant height;relative shoot height;drought stress tolerance;dessication stress tolerance	Abiotic Stress Tolerance
A08	118690623	118690623	fiber micronaire value	Fiber Quality Traits
A08	118698198	118698198	fiber micronaire value	Fiber Quality Traits
A08	118698713	118698713	fiber micronaire value	Fiber Quality Traits
A08	118717059	118717059	fiber length	Fiber Quality Traits
A08	118763573	118763573	leaf senescence trait;foilar senescence	Agronomic Traits
A08	118817816	118817816	fiber elongation	Fiber Quality Traits
A08	119525912	119525912	leaf dry weight;drought stress tolerance;dessication stress tolerance	Abiotic Stress Tolerance
A08	119917389	119917389	lint index	Agronomic Traits
A08	119996129	119996129	fiber elongation	Fiber Quality Traits
A08	120265649	120265649	fiber maturity	Fiber Quality Traits
A08	120284600	120284600	lint percentage;salt tolerance	Abiotic Stress Tolerance
A08	120604954	120604954	palmitic acid content;hexadecanoic acid;C16:0	Agronomic Traits
A08	120951347	120951347	salt tolerance;relative chlorophyll content	Abiotic Stress Tolerance
A08	123049860	123049860	drought stress tolerance;dessication stress tolerance	Abiotic Stress Tolerance
A08	123170418	123170418	sympodial branch node	Agronomic Traits
A08	123336731	123336731	lint percentage	Yield Traits
A08	123545953	123545953	fiber maturity	Fiber Quality Traits
A08	123545955	123545955	fiber maturity	Fiber Quality Traits
A08	123545966	123545966	fiber maturity	Fiber Quality Traits
A08	123572737	123572737	fiber maturity	Fiber Quality Traits
A08	123574135	123574135	fiber maturity	Fiber Quality Traits
A08	123574210	123574210	fiber maturity	Fiber Quality Traits
A08	124158706	124158706	lint percentage	Yield Traits
A09	718374	718374	fiber uniformity	Fiber Quality Traits
A09	1510976	1510976	boll weight	Yield Traits
A09	2316601	2316601	fiber elongation	Fiber Quality Traits
A09	3124695	3124695	fiber length	Fiber Quality Traits
A09	3190934	3190934	fiber maturity	Fiber Quality Traits
A09	3249384	3249384	fiber micronaire value	Fiber Quality Traits
A09	3565222	3565222	leaf senescence trait;foilar senescence	Agronomic Traits
A09	3666581	3666581	drought stress tolerance;dessication stress tolerance	Abiotic Stress Tolerance
A09	4108167	4108167	boll weight	Yield Traits
A09	4130199	4130199	fiber length	Fiber Quality Traits
A09	4474133	4474133	fiber strength	Fiber Quality Traits
A09	4684301	4684301	fiber strength	Fiber Quality Traits
A09	4684343	4684343	fiber strength	Fiber Quality Traits
A09	5021287	5021287	leaf senescence trait;foilar senescence	Agronomic Traits
A09	5021308	5021308	lint percentage	Yield Traits
A09	5323217	5323217	boll weight	Yield Traits
A09	5988677	5988677	fiber elongation	Fiber Quality Traits
A09	6284835	6284835	fiber length	Fiber Quality Traits
A09	6295119	6295119	lint percentage	Yield Traits
A09	6739309	6739309	lint percentage	Yield Traits
A09	7942831	7942831	fiber length	Fiber Quality Traits
A09	8178835	8178835	fiber elongation	Fiber Quality Traits
A09	10399522	10399522	salt tolerance;relative germination rate	Abiotic Stress Tolerance
A09	39244991	39244991	drought-induced leaf senescence	Abiotic Stress Tolerance
A09	42776186	42776186	root length;maximum root depth;maximum root length;diurnal variation of chilling	Abiotic Stress Tolerance
A09	42776213	42776213	root length;maximum root depth;maximum root length;diurnal variation of chilling	Abiotic Stress Tolerance
A09	42877431	42877431	root length;maximum root depth;maximum root length;diurnal variation of chilling	Abiotic Stress Tolerance
A09	42877509	42877509	root length;maximum root depth;maximum root length;diurnal variation of chilling	Abiotic Stress Tolerance
A09	42877534	42877534	root length;maximum root depth;maximum root length;diurnal variation of chilling	Abiotic Stress Tolerance
A09	42966475	42966475	salt tolerance;relative water content	Abiotic Stress Tolerance
A09	42966537	42966537	salt tolerance;relative water content	Abiotic Stress Tolerance
A09	46674959	46674959	salt tolerance;relative stem length	Abiotic Stress Tolerance
A09	48671528	48671528	salt tolerance;relative chlorophyll content	Abiotic Stress Tolerance
A09	48671568	48671568	salt tolerance;relative chlorophyll content	Abiotic Stress Tolerance
A09	48672309	48672309	salt tolerance;relative chlorophyll content	Abiotic Stress Tolerance
A09	48672489	48672489	salt tolerance;relative chlorophyll content	Abiotic Stress Tolerance
A09	48672536	48672536	salt tolerance;relative chlorophyll content	Abiotic Stress Tolerance
A09	49128052	49128052	fiber strength	Fiber Quality Traits
A09	49938880	49938880	lint percentage	Yield Traits
A09	53852286	53852286	fiber length	Fiber Quality Traits
A09	53894034	53894034	salt tolerance;relative fresh weight	Abiotic Stress Tolerance
A09	53945285	53945285	salt tolerance;relative methylene dioxyamphetamine	Abiotic Stress Tolerance
A09	53945463	53945463	salt tolerance;relative methylene dioxyamphetamine	Abiotic Stress Tolerance
A09	56258033	56258033	seed index	Agronomic Traits
A09	59684627	59684627	fiber length	Fiber Quality Traits
A09	60820552	60820552	plant height;shoot height	Agronomic Traits
A09	61265195	61265195	fiber micronaire value	Fiber Quality Traits
A09	61547563	61547563	plant height;shoot height;drought stress tolerance;dessication stress tolerance	Abiotic Stress Tolerance
A09	61714453	61714453	seed coat nep count	Fiber Quality Traits
A09	61714481	61714481	seed coat nep count	Fiber Quality Traits
A09	61905451	61905451	salt tolerance;relative plant height;relative shoot height	Abiotic Stress Tolerance
A09	62717443	62717443	drought stress tolerance;dessication stress tolerance	Abiotic Stress Tolerance
A09	64108791	64108791	fiber strength	Fiber Quality Traits
A09	64959088	64959088	lint percentage;salt tolerance	Abiotic Stress Tolerance
A09	67658056	67658056	plant height;shoot height	Agronomic Traits
A09	69042319	69042319	salt tolerance;relative electronic conduct	Abiotic Stress Tolerance
A09	69121377	69121377	fiber elongation	Fiber Quality Traits
A09	69413208	69413208	lint percentage;salt tolerance	Abiotic Stress Tolerance
A09	73642695	73642695	fruit branch angle	Agronomic Traits
A09	73643251	73643251	fruit branch angle	Agronomic Traits
A09	73643403	73643403	fruit branch angle	Agronomic Traits
A09	73643956	73643956	fruit branch angle	Agronomic Traits
A09	73644544	73644544	fruit branch angle	Agronomic Traits
A09	73652209	73652209	fruit branch angle	Agronomic Traits
A09	73652435	73652435	fruit branch angle	Agronomic Traits
A09	73652473	73652473	fruit branch angle	Agronomic Traits
A09	73652648	73652648	fruit branch angle	Agronomic Traits
A09	73669818	73669818	fruit branch angle	Agronomic Traits
A09	73669876	73669876	fruit branch angle	Agronomic Traits
A09	73669936	73669936	fruit branch angle	Agronomic Traits
A09	73702615	73702615	leaf fresh weight;drought stress tolerance;dessication stress tolerance	Abiotic Stress Tolerance
A09	74294668	74294668	seed germination index;diurnal variation of chilling	Abiotic Stress Tolerance
A09	74340978	74340978	boll weight	Yield Traits
A09	75066343	75066343	fiber uniformity	Fiber Quality Traits
A09	76528483	76528483	fiber micronaire value	Fiber Quality Traits
A09	76580699	76580699	lint percentage;salt tolerance	Abiotic Stress Tolerance
A09	76617595	76617595	fiber micronaire value	Fiber Quality Traits
A09	77619049	77619049	fiber elongation	Fiber Quality Traits
A09	78908249	78908249	Verticillium Wilt	Biotic Stress Tolerance
A09	78940194	78940194	nep Size	Fiber Quality Traits
A09	78940196	78940196	nep Size	Fiber Quality Traits
A09	78940207	78940207	nep Size	Fiber Quality Traits
A09	78940339	78940339	nep Size	Fiber Quality Traits
A09	78949887	78949887	nep Size	Fiber Quality Traits
A09	79340248	79340248	drought stress tolerance;dessication stress tolerance	Abiotic Stress Tolerance
A09	81062517	81062517	fiber uniformity ratio	Fiber Quality Traits
A09	81303444	81303444	fiber length	Fiber Quality Traits
A09	81312991	81312991	fiber strength	Fiber Quality Traits
A09	81317652	81317652	leaf senescence trait;foilar senescence	Agronomic Traits
A09	82223619	82223619	drought-induced leaf senescence	Abiotic Stress Tolerance
A09	82223692	82223692	drought-induced leaf senescence	Abiotic Stress Tolerance
A09	82256363	82256363	drought-induced leaf senescence	Abiotic Stress Tolerance
A09	82257918	82257918	drought-induced leaf senescence	Abiotic Stress Tolerance
A09	82258277	82258277	drought-induced leaf senescence	Abiotic Stress Tolerance
A09	82258422	82258422	drought-induced leaf senescence	Abiotic Stress Tolerance
A09	82258472	82258472	drought-induced leaf senescence	Abiotic Stress Tolerance
A09	82258551	82258551	drought-induced leaf senescence	Abiotic Stress Tolerance
A09	82258768	82258768	drought-induced leaf senescence	Abiotic Stress Tolerance
A09	82264452	82264452	drought-induced leaf senescence	Abiotic Stress Tolerance
A09	82274469	82274469	drought-induced leaf senescence	Abiotic Stress Tolerance
A09	82282413	82282413	drought-induced leaf senescence	Abiotic Stress Tolerance
A09	82307499	82307499	drought-induced leaf senescence	Abiotic Stress Tolerance
A09	82665992	82665992	drought-induced leaf senescence	Abiotic Stress Tolerance
A09	82666047	82666047	drought-induced leaf senescence	Abiotic Stress Tolerance
A09	82666080	82666080	drought-induced leaf senescence	Abiotic Stress Tolerance
A09	82674025	82674025	drought-induced leaf senescence	Abiotic Stress Tolerance
A09	82678167	82678167	drought-induced leaf senescence	Abiotic Stress Tolerance
A09	82678174	82678174	drought-induced leaf senescence	Abiotic Stress Tolerance
A09	82690298	82690298	drought-induced leaf senescence	Abiotic Stress Tolerance
A09	82718023	82718023	drought-induced leaf senescence	Abiotic Stress Tolerance
A09	82723143	82723143	drought-induced leaf senescence	Abiotic Stress Tolerance
A09	82736612	82736612	drought-induced leaf senescence	Abiotic Stress Tolerance
A09	82746553	82746553	drought-induced leaf senescence	Abiotic Stress Tolerance
A09	82750597	82750597	drought-induced leaf senescence	Abiotic Stress Tolerance
A09	82750717	82750717	drought-induced leaf senescence	Abiotic Stress Tolerance
A09	82753244	82753244	drought-induced leaf senescence	Abiotic Stress Tolerance
A09	82753250	82753250	drought-induced leaf senescence	Abiotic Stress Tolerance
A09	82756037	82756037	drought-induced leaf senescence	Abiotic Stress Tolerance
A09	82756039	82756039	drought-induced leaf senescence	Abiotic Stress Tolerance
A09	82763126	82763126	drought-induced leaf senescence	Abiotic Stress Tolerance
A09	82879608	82879608	fiber micronaire value	Fiber Quality Traits
A09	83114360	83114360	salt tolerance;relative methylene dioxyamphetamine	Abiotic Stress Tolerance
A10	72110	72110	fiber uniformity	Fiber Quality Traits
A10	1044953	1044953	fiber uniformity	Fiber Quality Traits
A10	1281990	1281990	fiber elongation	Fiber Quality Traits
A10	1282043	1282043	fiber length	Fiber Quality Traits
A10	2076531	2076531	fiber micronaire value;salt tolerance	Fiber Quality Traits
A10	2367307	2367307	drought stress tolerance;dessication stress tolerance	Abiotic Stress Tolerance
A10	2390857	2390857	lint percentage;salt tolerance	Abiotic Stress Tolerance
A10	2566745	2566745	lint percentage	Yield Traits
A10	2611451	2611451	boll number per plant	Yield Traits
A10	3626323	3626323	drought stress tolerance;dessication stress tolerance	Abiotic Stress Tolerance
A10	4600131	4600131	seed germination index;diurnal variation of chilling	Abiotic Stress Tolerance
A10	4600464	4600464	seed germination index;diurnal variation of chilling	Abiotic Stress Tolerance
A10	4605905	4605905	seed germination index;diurnal variation of chilling	Abiotic Stress Tolerance
A10	4941851	4941851	salt tolerance;relative water content	Abiotic Stress Tolerance
A10	5023171	5023171	fiber length	Fiber Quality Traits
A10	5889470	5889470	fiber strength	Fiber Quality Traits
A10	6802779	6802779	lint weight	Yield Traits
A10	7413127	7413127	fiber strength	Fiber Quality Traits
A10	8192664	8192664	salt tolerance;relative water content	Abiotic Stress Tolerance
A10	10829225	10829225	lint percentage	Yield Traits
A10	10903511	10903511	salt tolerance;relative methylene dioxyamphetamine	Abiotic Stress Tolerance
A10	11157172	11157172	lint percentage	Yield Traits
A10	15460939	15460939	salt tolerance;relative methylene dioxyamphetamine	Abiotic Stress Tolerance
A10	15471208	15471208	salt tolerance;relative chlorophyll content	Abiotic Stress Tolerance
A10	15471347	15471347	salt tolerance;relative chlorophyll content	Abiotic Stress Tolerance
A10	15477697	15477697	salt tolerance;relative chlorophyll content	Abiotic Stress Tolerance
A10	15478071	15478071	salt tolerance;relative chlorophyll content	Abiotic Stress Tolerance
A10	15478151	15478151	salt tolerance;relative chlorophyll content	Abiotic Stress Tolerance
A10	15518604	15518604	salt tolerance;relative methylene dioxyamphetamine	Abiotic Stress Tolerance
A10	18012277	18012277	drought stress tolerance;dessication stress tolerance	Abiotic Stress Tolerance
A10	18012303	18012303	drought stress tolerance;dessication stress tolerance	Abiotic Stress Tolerance
A10	20348486	20348486	fiber micronaire value	Fiber Quality Traits
A10	22838031	22838031	lint percentage;salt tolerance	Abiotic Stress Tolerance
A10	22864581	22864581	salt tolerance;relative stem length	Abiotic Stress Tolerance
A10	23231300	23231300	salt tolerance;relative chlorophyll content	Abiotic Stress Tolerance
A10	35064006	35064006	fiber micronaire value	Fiber Quality Traits
A10	35064015	35064015	fiber micronaire value	Fiber Quality Traits
A10	51142767	51142767	fiber elongation	Fiber Quality Traits
A10	57470500	57470500	fiber elongation	Fiber Quality Traits
A10	59375881	59375881	salt tolerance;relative stem length	Abiotic Stress Tolerance
A10	61925576	61925576	fiber elongation	Fiber Quality Traits
A10	65562761	65562761	fiber elongation	Fiber Quality Traits
A10	66275774	66275774	fiber elongation	Fiber Quality Traits
A10	68658117	68658117	fiber elongation	Fiber Quality Traits
A10	68719993	68719993	leaf senescence trait;foilar senescence	Agronomic Traits
A10	68788926	68788926	seed germination index;diurnal variation of chilling	Abiotic Stress Tolerance
A10	70440677	70440677	fiber length uniformity	Fiber Quality Traits
A10	70571296	70571296	lint weight	Yield Traits
A10	70600631	70600631	lint percentage	Yield Traits
A10	71453241	71453241	boll weight	Yield Traits
A10	73885371	73885371	boll number	Yield Traits
A10	73886968	73886968	plant height;shoot height	Agronomic Traits
A10	73887085	73887085	plant height;shoot height	Agronomic Traits
A10	73971976	73971976	boll number	Yield Traits
A10	75711100	75711100	fiber elongation	Fiber Quality Traits
A10	75767048	75767048	single boll weight;salt tolerance	Abiotic Stress Tolerance
A10	77121993	77121993	fiber length	Fiber Quality Traits
A10	77123611	77123612	fiber length	Fiber Quality Traits
A10	77310744	77310744	single boll weight;salt tolerance	Abiotic Stress Tolerance
A10	77532877	77532877	boll number per plant	Yield Traits
A10	83220567	83220567	fiber length	Fiber Quality Traits
A10	84678690	84678691	fiber upper half mean length	Fiber Quality Traits
A10	91570646	91570646	fiber strength	Fiber Quality Traits
A10	99119595	99119595	fiber micronaire value	Fiber Quality Traits
A10	99196579	99196579	fiber micronaire value	Fiber Quality Traits
A10	99349514	99349514	boll weight	Yield Traits
A10	99504764	99504764	boll weight	Yield Traits
A10	99946068	99946068	plant height;shoot height	Agronomic Traits
A10	100609655	100609655	boll number per plant	Yield Traits
A10	100753077	100753077	fiber length	Fiber Quality Traits
A10	102293121	102293121	lint percentage	Yield Traits
A10	102305064	102305064	fiber length	Fiber Quality Traits
A10	102340106	102340106	fiber uniformity	Fiber Quality Traits
A10	102600587	102600587	lint percentage	Yield Traits
A10	104465010	104465010	fiber upper half mean length	Fiber Quality Traits
A10	104913610	104913610	fiber length	Fiber Quality Traits
A10	105078973	105078973	drought stress tolerance;dessication stress tolerance	Abiotic Stress Tolerance
A10	105091440	105091440	fiber strength	Fiber Quality Traits
A10	105342028	105342028	fiber length	Fiber Quality Traits
A10	105881405	105881405	Percentage of surviving seedling;surviving seedling Percentage	Abiotic Stress Tolerance
A10	105882117	105882117	Percentage of surviving seedling;surviving seedling Percentage	Abiotic Stress Tolerance
A10	106662602	106662602	drought stress tolerance;dessication stress tolerance	Abiotic Stress Tolerance
A10	107259571	107259571	Verticillium Wilt	Biotic Stress Tolerance
A10	107625538	107625538	drought stress tolerance;dessication stress tolerance	Abiotic Stress Tolerance
A10	108385959	108385959	fiber micronaire value	Fiber Quality Traits
A10	108587287	108587287	drought stress tolerance;dessication stress tolerance	Abiotic Stress Tolerance
A10	108669777	108669777	boll number per plant	Yield Traits
A10	108900329	108900329	fiber elongation	Fiber Quality Traits
A10	108900341	108900341	fiber elongation	Fiber Quality Traits
A10	109137741	109137741	seed index	Agronomic Traits
A10	109247720	109247720	fiber elongation	Fiber Quality Traits
A10	109247882	109247882	fiber elongation	Fiber Quality Traits
A10	109304753	109304753	boll number	Yield Traits
A10	109448161	109448161	relative water content	Abiotic Stress Tolerance
A10	109514855	109514855	boll number per plant;salt tolerance	Abiotic Stress Tolerance
A10	109814826	109814826	fiber elongation	Fiber Quality Traits
A10	109814878	109814878	fiber elongation	Fiber Quality Traits
A10	109844492	109844492	Verticillium Wilt	Biotic Stress Tolerance
A10	110235550	110235550	fiber length	Fiber Quality Traits
A10	110249833	110249833	fiber uniformity	Fiber Quality Traits
A10	110250194	110250194	Verticillium Wilt	Biotic Stress Tolerance
A10	110250244	110250244	fiber micronaire value	Fiber Quality Traits
A10	111108230	111108230	fiber micronaire value	Fiber Quality Traits
A10	111108381	111108381	fiber micronaire value	Fiber Quality Traits
A10	111354419	111354419	boll number per plant;salt tolerance	Abiotic Stress Tolerance
A10	111582983	111582983	fiber micronaire value	Fiber Quality Traits
A10	111602599	111602599	seed index	Agronomic Traits
A10	111767152	111767152	fiber micronaire value	Fiber Quality Traits
A10	111869393	111869393	seed index	Agronomic Traits
A10	112373388	112373388	lint percentage	Yield Traits
A10	112389559	112389559	fiber elongation	Fiber Quality Traits
A10	112408942	112408942	fiber elongation	Fiber Quality Traits
A10	112413750	112413750	fiber strength	Fiber Quality Traits
A10	112732742	112732742	fiber length	Fiber Quality Traits
A10	112738485	112738485	Verticillium Wilt	Biotic Stress Tolerance
A10	112765760	112765760	Verticillium Wilt	Biotic Stress Tolerance
A10	112767539	112767539	Verticillium Wilt	Biotic Stress Tolerance
A10	112833713	112833713	Verticillium Wilt	Biotic Stress Tolerance
A10	112887124	112887124	fiber length	Fiber Quality Traits
A10	112985243	112985243	fiber length	Fiber Quality Traits
A10	112985290	112985290	fiber length	Fiber Quality Traits
A10	112987437	112987437	fiber length	Fiber Quality Traits
A10	112993258	112993258	fiber length	Fiber Quality Traits
A10	112996444	112996444	fiber length	Fiber Quality Traits
A10	112996483	112996483	fiber length	Fiber Quality Traits
A10	112996516	112996516	fiber length	Fiber Quality Traits
A10	112996522	112996522	fiber length	Fiber Quality Traits
A10	112996532	112996532	fiber length	Fiber Quality Traits
A10	112996534	112996534	fiber length	Fiber Quality Traits
A10	113090096	113090096	fiber length	Fiber Quality Traits
A10	113158760	113158760	fiber length	Fiber Quality Traits
A10	113169558	113169558	per boll weight;fiber weight per boll	Yield Traits
A10	113197940	113197940	fiber length	Fiber Quality Traits
A10	113197979	113197979	fiber length	Fiber Quality Traits
A10	113230363	113230363	fiber length	Fiber Quality Traits
A10	113236532	113236532	fiber length	Fiber Quality Traits
A10	113254420	113254420	fiber length	Fiber Quality Traits
A10	113254429	113254429	fiber length	Fiber Quality Traits
A10	113254483	113254483	fiber length	Fiber Quality Traits
A10	113254493	113254493	fiber length	Fiber Quality Traits
A10	113254545	113254545	fiber length	Fiber Quality Traits
A10	113254551	113254551	fiber length	Fiber Quality Traits
A10	113263009	113263009	fiber length	Fiber Quality Traits
A10	113267052	113267052	fiber length	Fiber Quality Traits
A10	113274689	113274689	fiber length	Fiber Quality Traits
A10	113274739	113274739	fiber length	Fiber Quality Traits
A10	113274743	113274743	fiber length	Fiber Quality Traits
A10	113274772	113274772	fiber length	Fiber Quality Traits
A10	113282765	113282765	fiber length	Fiber Quality Traits
A10	113282918	113282918	fiber length	Fiber Quality Traits
A10	113286459	113286459	fiber length	Fiber Quality Traits
A10	113288618	113288618	fiber length	Fiber Quality Traits
A10	113288907	113288907	fiber length	Fiber Quality Traits
A10	113289207	113289207	fiber length	Fiber Quality Traits
A10	113289255	113289255	fiber length	Fiber Quality Traits
A10	113294783	113294783	fiber length	Fiber Quality Traits
A10	113295061	113295061	fiber length	Fiber Quality Traits
A10	113313973	113313973	fiber length	Fiber Quality Traits
A10	113314083	113314083	fiber length	Fiber Quality Traits
A10	113315095	113315095	fiber length	Fiber Quality Traits
A10	113315137	113315137	fiber length	Fiber Quality Traits
A10	113315150	113315150	fiber length	Fiber Quality Traits
A10	113315608	113315609	fiber length	Fiber Quality Traits
A10	113315621	113315622	fiber length	Fiber Quality Traits
A10	113315659	113315659	fiber length	Fiber Quality Traits
A10	113316976	113316976	fiber length	Fiber Quality Traits
A10	113316978	113316978	fiber length	Fiber Quality Traits
A10	113317040	113317040	fiber length	Fiber Quality Traits
A10	113342510	113342510	fiber length	Fiber Quality Traits
A10	113364280	113364280	fiber length	Fiber Quality Traits
A10	113386730	113386730	fiber length	Fiber Quality Traits
A10	113388670	113388670	fiber length	Fiber Quality Traits
A10	113388672	113388672	fiber length	Fiber Quality Traits
A10	113392245	113392245	fiber length	Fiber Quality Traits
A10	113392293	113392293	fiber length	Fiber Quality Traits
A10	113424831	113424831	fiber length	Fiber Quality Traits
A10	113468570	113468570	fiber length	Fiber Quality Traits
A10	113479762	113479762	fiber length	Fiber Quality Traits
A10	113479853	113479853	fiber length	Fiber Quality Traits
A10	113558895	113558895	fiber length	Fiber Quality Traits
A10	113596391	113596391	fiber length	Fiber Quality Traits
A10	113684915	113684915	fiber length	Fiber Quality Traits
A10	113753484	113753484	fiber length uniformity	Fiber Quality Traits
A10	113764691	113764691	fiber length	Fiber Quality Traits
A10	113766571	113766571	fiber length	Fiber Quality Traits
A10	113766728	113766728	fiber length	Fiber Quality Traits
A10	113768666	113768666	fiber length	Fiber Quality Traits
A10	113768814	113768814	fiber length	Fiber Quality Traits
A10	113768861	113768861	fiber length	Fiber Quality Traits
A10	113768899	113768899	fiber length	Fiber Quality Traits
A10	113769056	113769056	fiber length	Fiber Quality Traits
A10	113769064	113769064	fiber length	Fiber Quality Traits
A10	113769832	113769832	fiber length	Fiber Quality Traits
A10	113769861	113769861	fiber length	Fiber Quality Traits
A10	113769867	113769867	fiber length	Fiber Quality Traits
A10	113769895	113769895	fiber length	Fiber Quality Traits
A10	113769909	113769909	fiber length	Fiber Quality Traits
A10	113769927	113769927	fiber length	Fiber Quality Traits
A10	113769944	113769944	fiber length	Fiber Quality Traits
A10	113769990	113769990	fiber length	Fiber Quality Traits
A10	113770008	113770008	fiber length	Fiber Quality Traits
A10	113770036	113770036	fiber length	Fiber Quality Traits
A10	113770047	113770047	fiber length	Fiber Quality Traits
A10	113770055	113770055	fiber length	Fiber Quality Traits
A10	113770060	113770060	fiber length	Fiber Quality Traits
A10	113770105	113770105	fiber length	Fiber Quality Traits
A10	113770268	113770268	fiber length	Fiber Quality Traits
A10	113770274	113770274	fiber length	Fiber Quality Traits
A10	113770282	113770282	fiber length	Fiber Quality Traits
A10	113770352	113770352	fiber length	Fiber Quality Traits
A10	113770354	113770355	fiber length	Fiber Quality Traits
A10	113770491	113770491	fiber length	Fiber Quality Traits
A10	113770502	113770502	fiber length	Fiber Quality Traits
A10	113770514	113770514	fiber length	Fiber Quality Traits
A10	113770533	113770533	fiber length	Fiber Quality Traits
A10	113770583	113770583	fiber length	Fiber Quality Traits
A10	113770659	113770659	fiber length	Fiber Quality Traits
A10	113770699	113770699	fiber length	Fiber Quality Traits
A10	113770749	113770749	fiber length	Fiber Quality Traits
A10	113770805	113770805	fiber length	Fiber Quality Traits
A10	113771737	113771737	fiber length	Fiber Quality Traits
A10	113771747	113771747	fiber length	Fiber Quality Traits
A10	113771757	113771757	fiber length	Fiber Quality Traits
A10	113771913	113771913	fiber length	Fiber Quality Traits
A10	113771938	113771938	fiber length	Fiber Quality Traits
A10	113771975	113771975	fiber length	Fiber Quality Traits
A10	113772017	113772017	fiber length	Fiber Quality Traits
A10	113772126	113772126	fiber length	Fiber Quality Traits
A10	113772292	113772292	fiber length	Fiber Quality Traits
A10	113772354	113772354	fiber length	Fiber Quality Traits
A10	113772377	113772377	fiber length	Fiber Quality Traits
A10	113772392	113772392	fiber length	Fiber Quality Traits
A10	113772399	113772399	fiber length	Fiber Quality Traits
A10	113772459	113772459	fiber length	Fiber Quality Traits
A10	113772464	113772464	fiber length	Fiber Quality Traits
A10	113772475	113772475	fiber length	Fiber Quality Traits
A10	113772477	113772477	fiber length	Fiber Quality Traits
A10	113772531	113772531	fiber length	Fiber Quality Traits
A10	113772652	113772652	fiber length	Fiber Quality Traits
A10	113772706	113772706	fiber length	Fiber Quality Traits
A10	113772729	113772729	fiber length	Fiber Quality Traits
A10	113772800	113772800	fiber length	Fiber Quality Traits
A10	113773112	113773112	fiber length	Fiber Quality Traits
A10	113773260	113773260	fiber length	Fiber Quality Traits
A10	113774212	113774212	fiber length	Fiber Quality Traits
A10	113774234	113774234	fiber length	Fiber Quality Traits
A10	113774300	113774300	fiber length	Fiber Quality Traits
A10	113774398	113774398	fiber length	Fiber Quality Traits
A10	113774438	113774438	fiber length	Fiber Quality Traits
A10	113774477	113774477	fiber length	Fiber Quality Traits
A10	113774561	113774561	fiber length	Fiber Quality Traits
A10	113774564	113774564	fiber length	Fiber Quality Traits
A10	113774658	113774658	fiber length	Fiber Quality Traits
A10	113774679	113774679	fiber length	Fiber Quality Traits
A10	113774726	113774726	fiber length	Fiber Quality Traits
A10	113774799	113774799	fiber length	Fiber Quality Traits
A10	113774835	113774835	fiber length	Fiber Quality Traits
A10	113775366	113775366	fiber length	Fiber Quality Traits
A10	113775397	113775397	fiber length	Fiber Quality Traits
A10	113775416	113775416	fiber length	Fiber Quality Traits
A10	113775419	113775419	fiber length	Fiber Quality Traits
A10	113775425	113775425	fiber length	Fiber Quality Traits
A10	113775427	113775427	fiber length	Fiber Quality Traits
A10	113775509	113775509	fiber length	Fiber Quality Traits
A10	113775522	113775522	fiber length	Fiber Quality Traits
A10	113775611	113775611	fiber length	Fiber Quality Traits
A10	113775819	113775819	fiber length	Fiber Quality Traits
A10	113775846	113775846	fiber length	Fiber Quality Traits
A10	113780115	113780115	fiber length	Fiber Quality Traits
A10	113780214	113780214	fiber length	Fiber Quality Traits
A10	113780347	113780347	fiber length	Fiber Quality Traits
A10	113781288	113781288	fiber length	Fiber Quality Traits
A10	113781502	113781502	fiber length	Fiber Quality Traits
A10	113781681	113781681	fiber length	Fiber Quality Traits
A10	113785559	113785559	fiber length	Fiber Quality Traits
A10	113793928	113793928	fiber length	Fiber Quality Traits
A10	113794103	113794103	fiber length	Fiber Quality Traits
A10	113794112	113794112	fiber length	Fiber Quality Traits
A10	113794148	113794148	fiber length	Fiber Quality Traits
A10	113794319	113794319	fiber length	Fiber Quality Traits
A10	113794448	113794448	fiber length	Fiber Quality Traits
A10	113794540	113794540	fiber length	Fiber Quality Traits
A10	113796435	113796435	fiber length	Fiber Quality Traits
A10	113796574	113796574	fiber length	Fiber Quality Traits
A10	113799551	113799551	fiber length	Fiber Quality Traits
A10	113800232	113800232	fiber length	Fiber Quality Traits
A10	113800421	113800421	fiber length	Fiber Quality Traits
A10	113800429	113800429	fiber length	Fiber Quality Traits
A10	113800657	113800657	fiber length	Fiber Quality Traits
A10	113801423	113801423	fiber length	Fiber Quality Traits
A10	113801460	113801460	fiber length	Fiber Quality Traits
A10	113801529	113801529	fiber length	Fiber Quality Traits
A10	113801583	113801583	fiber length	Fiber Quality Traits
A10	113801591	113801591	fiber length	Fiber Quality Traits
A10	113801719	113801719	fiber length	Fiber Quality Traits
A10	113802885	113802885	fiber length	Fiber Quality Traits
A10	113802887	113802887	fiber length	Fiber Quality Traits
A10	113802964	113802964	fiber length	Fiber Quality Traits
A10	113802987	113802987	fiber length	Fiber Quality Traits
A10	113803106	113803106	fiber length	Fiber Quality Traits
A10	113803123	113803123	fiber length	Fiber Quality Traits
A10	113803172	113803172	fiber length	Fiber Quality Traits
A10	113803183	113803183	fiber length	Fiber Quality Traits
A10	113803227	113803227	fiber length	Fiber Quality Traits
A10	113803229	113803229	fiber length	Fiber Quality Traits
A10	113803245	113803245	fiber length	Fiber Quality Traits
A10	113803278	113803278	fiber length	Fiber Quality Traits
A10	113803348	113803348	fiber length	Fiber Quality Traits
A10	113803366	113803366	fiber length	Fiber Quality Traits
A10	113808553	113808553	fiber length	Fiber Quality Traits
A10	113808575	113808575	fiber length	Fiber Quality Traits
A10	113808604	113808604	fiber length	Fiber Quality Traits
A10	113808724	113808724	fiber length	Fiber Quality Traits
A10	113808971	113808971	fiber length	Fiber Quality Traits
A10	113809137	113809137	fiber length	Fiber Quality Traits
A10	113809194	113809194	fiber length	Fiber Quality Traits
A10	113809230	113809230	fiber length	Fiber Quality Traits
A10	113809233	113809233	fiber length	Fiber Quality Traits
A10	113809293	113809293	fiber length	Fiber Quality Traits
A10	113809332	113809332	fiber length	Fiber Quality Traits
A10	113809339	113809339	fiber length	Fiber Quality Traits
A10	113809489	113809489	fiber length	Fiber Quality Traits
A10	113809970	113809970	fiber length	Fiber Quality Traits
A10	113810079	113810079	fiber length	Fiber Quality Traits
A10	113810097	113810097	fiber length	Fiber Quality Traits
A10	113810110	113810110	fiber length	Fiber Quality Traits
A10	113810159	113810159	fiber length	Fiber Quality Traits
A10	113810174	113810174	fiber length	Fiber Quality Traits
A10	113810398	113810398	fiber length	Fiber Quality Traits
A10	113810432	113810432	fiber length	Fiber Quality Traits
A10	113810523	113810523	fiber length	Fiber Quality Traits
A10	113810595	113810595	fiber length	Fiber Quality Traits
A10	113810623	113810623	fiber length	Fiber Quality Traits
A10	113810655	113810655	fiber length	Fiber Quality Traits
A10	113810660	113810660	fiber length	Fiber Quality Traits
A10	113810738	113810738	fiber length	Fiber Quality Traits
A10	113812043	113812043	fiber length	Fiber Quality Traits
A10	113812080	113812080	fiber length	Fiber Quality Traits
A10	113812092	113812092	fiber length	Fiber Quality Traits
A10	113812105	113812105	fiber length	Fiber Quality Traits
A10	113812147	113812147	fiber length	Fiber Quality Traits
A10	113812277	113812277	fiber length	Fiber Quality Traits
A10	113812306	113812306	fiber length	Fiber Quality Traits
A10	113812340	113812340	fiber length	Fiber Quality Traits
A10	113812397	113812397	fiber length	Fiber Quality Traits
A10	113812438	113812438	fiber length	Fiber Quality Traits
A10	113849847	113849847	fiber length	Fiber Quality Traits
A10	113849925	113849925	fiber length	Fiber Quality Traits
A10	113849987	113849987	fiber length	Fiber Quality Traits
A10	113850111	113850111	fiber length	Fiber Quality Traits
A10	113850117	113850117	fiber length	Fiber Quality Traits
A10	113850127	113850127	fiber length	Fiber Quality Traits
A10	113884863	113884863	fiber length	Fiber Quality Traits
A10	113884867	113884867	fiber length	Fiber Quality Traits
A10	113884925	113884925	fiber length	Fiber Quality Traits
A10	113885004	113885004	fiber length	Fiber Quality Traits
A10	113885010	113885010	fiber length	Fiber Quality Traits
A10	113885098	113885098	fiber length	Fiber Quality Traits
A10	113893938	113893938	fiber length	Fiber Quality Traits
A10	113894983	113894983	fiber length	Fiber Quality Traits
A10	113895014	113895014	fiber length	Fiber Quality Traits
A10	113896224	113896224	fiber length	Fiber Quality Traits
A10	113896283	113896283	fiber length	Fiber Quality Traits
A10	113896353	113896353	fiber length	Fiber Quality Traits
A10	113896555	113896555	fiber length	Fiber Quality Traits
A10	113896631	113896631	fiber length	Fiber Quality Traits
A10	113903188	113903188	fiber length	Fiber Quality Traits
A10	113913569	113913569	fiber length	Fiber Quality Traits
A10	113913595	113913595	fiber length	Fiber Quality Traits
A10	113916579	113916579	fiber length	Fiber Quality Traits
A10	113920076	113920076	fiber length	Fiber Quality Traits
A10	113920144	113920144	fiber length	Fiber Quality Traits
A10	113920163	113920163	fiber length	Fiber Quality Traits
A10	113920165	113920165	fiber length	Fiber Quality Traits
A10	113922854	113922854	fiber length	Fiber Quality Traits
A10	113923032	113923032	fiber length	Fiber Quality Traits
A10	113955455	113955455	fiber length	Fiber Quality Traits
A10	113956491	113956491	fiber length	Fiber Quality Traits
A10	113956573	113956573	fiber length	Fiber Quality Traits
A10	113956621	113956621	fiber length	Fiber Quality Traits
A10	113971965	113971965	fiber length	Fiber Quality Traits
A10	113972073	113972073	fiber length	Fiber Quality Traits
A10	113972106	113972106	fiber length	Fiber Quality Traits
A10	113975607	113975607	fiber length	Fiber Quality Traits
A10	113975661	113975661	fiber length	Fiber Quality Traits
A10	113975681	113975681	fiber length	Fiber Quality Traits
A10	113975793	113975793	fiber length	Fiber Quality Traits
A10	113975930	113975930	fiber length	Fiber Quality Traits
A10	113975933	113975933	fiber length	Fiber Quality Traits
A10	113975968	113975968	fiber length	Fiber Quality Traits
A10	113975988	113975988	fiber length	Fiber Quality Traits
A10	113978072	113978072	fiber length	Fiber Quality Traits
A10	113978084	113978084	fiber length	Fiber Quality Traits
A10	113978129	113978129	fiber length	Fiber Quality Traits
A10	113978211	113978211	fiber length	Fiber Quality Traits
A10	113978219	113978219	fiber length	Fiber Quality Traits
A10	113978348	113978348	fiber length	Fiber Quality Traits
A10	113978373	113978373	fiber length	Fiber Quality Traits
A10	113978998	113978998	fiber length	Fiber Quality Traits
A10	113982452	113982452	fiber length	Fiber Quality Traits
A10	113982505	113982505	fiber length	Fiber Quality Traits
A10	113982781	113982781	fiber length	Fiber Quality Traits
A10	113983243	113983243	fiber length	Fiber Quality Traits
A10	113983337	113983337	fiber length	Fiber Quality Traits
A10	113983343	113983343	fiber length	Fiber Quality Traits
A10	113984250	113984250	fiber length	Fiber Quality Traits
A10	113984666	113984666	fiber length	Fiber Quality Traits
A10	113984796	113984796	fiber length	Fiber Quality Traits
A10	113985649	113985649	fiber length	Fiber Quality Traits
A10	113985821	113985821	fiber length	Fiber Quality Traits
A10	113985993	113985993	fiber length	Fiber Quality Traits
A10	113986167	113986167	fiber length	Fiber Quality Traits
A10	113986431	113986431	fiber length	Fiber Quality Traits
A10	113986538	113986538	fiber length	Fiber Quality Traits
A10	113994741	113994741	fiber length	Fiber Quality Traits
A10	113994817	113994817	fiber length	Fiber Quality Traits
A10	114005754	114005754	fiber length	Fiber Quality Traits
A10	114009465	114009465	fiber length	Fiber Quality Traits
A10	114009616	114009616	fiber length	Fiber Quality Traits
A10	114011452	114011452	fiber length	Fiber Quality Traits
A10	114014124	114014124	fiber length	Fiber Quality Traits
A10	114014130	114014130	fiber length	Fiber Quality Traits
A10	114020933	114020933	fiber length	Fiber Quality Traits
A10	114028896	114028896	fiber length	Fiber Quality Traits
A10	114028938	114028938	fiber length	Fiber Quality Traits
A10	114029050	114029050	fiber length	Fiber Quality Traits
A10	114029064	114029064	fiber length	Fiber Quality Traits
A10	114029108	114029108	fiber length	Fiber Quality Traits
A10	114029120	114029120	fiber length	Fiber Quality Traits
A10	114058104	114058104	fiber length	Fiber Quality Traits
A10	114072207	114072207	fiber length	Fiber Quality Traits
A10	114072266	114072266	fiber length	Fiber Quality Traits
A10	114168040	114168040	lint percentage;salt tolerance	Abiotic Stress Tolerance
A10	114857258	114857258	leaf area;drought stress tolerance;dessication stress tolerance	Abiotic Stress Tolerance
A11	724623	724623	seed index	Agronomic Traits
A11	751683	751683	drought stress tolerance;dessication stress tolerance	Abiotic Stress Tolerance
A11	2158520	2158520	palmitoleic acid;C16:1	Agronomic Traits
A11	2747823	2747823	salt tolerance;relative methylene dioxyamphetamine	Abiotic Stress Tolerance
A11	2750549	2750549	salt tolerance;relative methylene dioxyamphetamine	Abiotic Stress Tolerance
A11	2854388	2854388	salt tolerance;relative methylene dioxyamphetamine	Abiotic Stress Tolerance
A11	2854392	2854392	salt tolerance;relative methylene dioxyamphetamine	Abiotic Stress Tolerance
A11	2860049	2860049	salt tolerance;relative methylene dioxyamphetamine	Abiotic Stress Tolerance
A11	2860074	2860074	salt tolerance;relative methylene dioxyamphetamine	Abiotic Stress Tolerance
A11	3128961	3128961	lint percentage	Yield Traits
A11	3918229	3918229	lint percentage;salt tolerance	Abiotic Stress Tolerance
A11	3937738	3937738	fiber micronaire value	Fiber Quality Traits
A11	4976683	4976683	fiber uniformity ratio	Fiber Quality Traits
A11	5189260	5189260	drought-induced leaf senescence	Abiotic Stress Tolerance
A11	5189738	5189738	drought-induced leaf senescence	Abiotic Stress Tolerance
A11	5189874	5189874	drought-induced leaf senescence	Abiotic Stress Tolerance
A11	5191592	5191592	drought-induced leaf senescence	Abiotic Stress Tolerance
A11	5191606	5191606	drought-induced leaf senescence	Abiotic Stress Tolerance
A11	5192701	5192701	drought-induced leaf senescence	Abiotic Stress Tolerance
A11	5192759	5192759	drought-induced leaf senescence	Abiotic Stress Tolerance
A11	5192840	5192840	drought-induced leaf senescence	Abiotic Stress Tolerance
A11	5194910	5194910	drought-induced leaf senescence	Abiotic Stress Tolerance
A11	5206126	5206126	drought-induced leaf senescence	Abiotic Stress Tolerance
A11	5206795	5206795	drought-induced leaf senescence	Abiotic Stress Tolerance
A11	5212890	5212890	drought-induced leaf senescence	Abiotic Stress Tolerance
A11	5213048	5213048	drought-induced leaf senescence	Abiotic Stress Tolerance
A11	5213180	5213180	drought-induced leaf senescence	Abiotic Stress Tolerance
A11	5213228	5213228	drought-induced leaf senescence	Abiotic Stress Tolerance
A11	5213255	5213255	drought-induced leaf senescence	Abiotic Stress Tolerance
A11	5214498	5214498	drought-induced leaf senescence	Abiotic Stress Tolerance
A11	5345251	5345251	drought-induced leaf senescence	Abiotic Stress Tolerance
A11	5451801	5451801	boll number per plant;salt tolerance	Abiotic Stress Tolerance
A11	5694945	5694945	boll number per plant;salt tolerance	Abiotic Stress Tolerance
A11	5925862	5925862	fiber strength	Fiber Quality Traits
A11	6949473	6949473	lint percentage	Yield Traits
A11	7507327	7507327	lint percentage	Yield Traits
A11	9750811	9750811	fiber elongation	Fiber Quality Traits
A11	9750819	9750819	fiber elongation	Fiber Quality Traits
A11	10511473	10511473	lint percentage	Yield Traits
A11	11661079	11661079	fiber uniformity	Fiber Quality Traits
A11	11726024	11726024	leaf area;drought stress tolerance;dessication stress tolerance	Abiotic Stress Tolerance
A11	12706742	12706742	lint percentage;salt tolerance	Abiotic Stress Tolerance
A11	13688180	13688180	fiber length	Fiber Quality Traits
A11	15242084	15242084	fiber micronaire value	Fiber Quality Traits
A11	16092760	16092760	fiber elongation	Fiber Quality Traits
A11	18510022	18510022	plant height;shoot height	Agronomic Traits
A11	20035367	20035367	seed index	Agronomic Traits
A11	20280658	20280658	Fusarium Wilt;Fumonisin;Fusarium oxysporum disease resistance	Biotic Stress Tolerance
A11	20785376	20785376	salt tolerance;relative methylene dioxyamphetamine	Abiotic Stress Tolerance
A11	20950008	20950008	seed germination index;diurnal variation of chilling	Abiotic Stress Tolerance
A11	22064445	22064445	salt tolerance;relative methylene dioxyamphetamine	Abiotic Stress Tolerance
A11	22153667	22153667	boll number per plant;salt tolerance	Abiotic Stress Tolerance
A11	22210550	22210550	fiber strength	Fiber Quality Traits
A11	22210562	22210562	fiber strength	Fiber Quality Traits
A11	22216490	22216490	fiber length	Fiber Quality Traits
A11	22296471	22296471	boll number per plant;salt tolerance	Abiotic Stress Tolerance
[truncated: 2,915 more rows]
