# Supplementary material for: Development of a Liquid-Phased Probe Array for Upland Cotton and Its Application in Cultivar Identification
Source: Genes (Basel). 2025 Dec 21;17(1):8. doi: 10.3390/genes17010008 (PMC12841419; doi:10.3390/genes17010008)
Supplement: Supplementary file 1 [file genes-17-00008-s001.zip › Table S7.xls]

## Sheet: Sheet1
Table S7 The 13571 SNPs From Cotton 13 K SNP Array
Chr	Position	Ref	Alt	Site Notes	Trait types
A01	20634	T	A	Genome-wide SNP
A01	289536	T	C	Functionanl SNP	Agronomic Traits
A01	606024	A	G	Functionanl SNP	Agronomic Traits
A01	1006933	G	A	Functionanl SNP	Abiotic Stress Tolerance
A01	1285794	T	C	Functionanl SNP	Agronomic Traits
A01	1926273	C	T	Genome-wide SNP
A01	2249741	A	G	Genome-wide SNP
A01	2321388	G	A	Genome-wide SNP
A01	2809530	C	T	Functionanl SNP	Fiber Quality Traits
A01	2809565	G	A	Functionanl SNP	Fiber Quality Traits
A01	2932746	C	T	Functionanl SNP	Abiotic Stress Tolerance
A01	3354508	C	T	Genome-wide SNP
A01	3369795	C	G	Genome-wide SNP
A01	3845522	A	T	Functionanl SNP	Agronomic Traits
A01	3865568	G	A	Functionanl SNP	Agronomic Traits
A01	3865628	G	T	Functionanl SNP	Agronomic Traits
A01	3865704	A	C	Functionanl SNP	Agronomic Traits
A01	3868203	A	T	Functionanl SNP	Agronomic Traits
A01	3869332	T	G	Functionanl SNP	Agronomic Traits
A01	3876651	A	T	Functionanl SNP	Fiber Quality Traits
A01	3890607	G	A	Functionanl SNP	Agronomic Traits
A01	4149509	A	G	Functionanl SNP	Agronomic Traits
A01	4152150	C	T	Functionanl SNP	Agronomic Traits
A01	4154768	T	G	Functionanl SNP	Agronomic Traits
A01	4155990	A	C	Functionanl SNP	Agronomic Traits
A01	4157932	G	T	Functionanl SNP	Agronomic Traits
A01	4277763	T	C	Functionanl SNP	Agronomic Traits
A01	4279479	A	G	Functionanl SNP	Agronomic Traits
A01	4311781	G	A	Functionanl SNP	Agronomic Traits
A01	4311997	T	C	Functionanl SNP	Agronomic Traits
A01	4391837	C	A	Functionanl SNP	Agronomic Traits
A01	4391848	C	A	Functionanl SNP	Agronomic Traits
A01	4685587	A	G	Functionanl SNP	Agronomic Traits
A01	4685590	A	G	Functionanl SNP	Agronomic Traits
A01	4685638	C	T	Functionanl SNP	Agronomic Traits
A01	4806867	T	A	Functionanl SNP	Fiber Quality Traits
A01	5304077	A	G	Functionanl SNP	Yield Traits
A01	5591197	A	G	Genome-wide SNP
A01	5663830	T	C	Genome-wide SNP
A01	5711012	T	G	Genome-wide SNP
A01	6004588	T	C	Functionanl SNP	Abiotic Stress Tolerance
A01	6005854	T	A	Functionanl SNP	Abiotic Stress Tolerance
A01	6006399	A	G	Functionanl SNP	Abiotic Stress Tolerance
A01	6006695	A	G	Functionanl SNP	Abiotic Stress Tolerance
A01	6007858	A	C	Functionanl SNP	Abiotic Stress Tolerance
A01	6008161	A	C	Functionanl SNP	Abiotic Stress Tolerance
A01	6008372	A	G	Functionanl SNP	Abiotic Stress Tolerance
A01	6008480	A	G	Functionanl SNP	Abiotic Stress Tolerance
A01	6008632	C	A	Functionanl SNP	Abiotic Stress Tolerance
A01	6011073	A	C	Functionanl SNP	Abiotic Stress Tolerance
A01	6011310	G	C	Functionanl SNP	Abiotic Stress Tolerance
A01	6171485	A	T	Functionanl SNP	Yield Traits
A01	6171499	C	T	Functionanl SNP	Yield Traits
A01	6401890	C	T	Genome-wide SNP
A01	6644600	G	A	Functionanl SNP	Biotic Stress Tolerance
A01	6822093	G	T	Functionanl SNP	Abiotic Stress Tolerance
A01	6914445	G	T	Functionanl SNP	Fiber Quality Traits
A01	7473397	A	G	Functionanl SNP	Agronomic Traits
A01	8050174	T	C	Functionanl SNP	Yield Traits
A01	8131882	C	T	Functionanl SNP	Fiber Quality Traits
A01	8489510	T	A	Functionanl SNP	Abiotic Stress Tolerance
A01	8875721	C	A	Genome-wide SNP
A01	8893453	A	G	Genome-wide SNP
A01	9078167	G	C	Genome-wide SNP
A01	9123511	C	T	Genome-wide SNP
A01	9379177	C	T	Genome-wide SNP
A01	9482115	A	G	Genome-wide SNP
A01	9592035	C	G	Genome-wide SNP
A01	9635878	T	A	Genome-wide SNP
A01	9695034	A	G	Genome-wide SNP
A01	9735077	T	C	Genome-wide SNP
A01	9824964	G	A	Genome-wide SNP
A01	9946586	A	G	Genome-wide SNP
A01	10285079	A	T	Functionanl SNP	Abiotic Stress Tolerance
A01	10285188	A	G	Functionanl SNP	Abiotic Stress Tolerance
A01	10286405	T	C	Functionanl SNP	Abiotic Stress Tolerance
A01	10286450	T	C	Functionanl SNP	Abiotic Stress Tolerance
A01	10291693	G	A	Functionanl SNP	Abiotic Stress Tolerance
A01	10291824	G	A	Functionanl SNP	Abiotic Stress Tolerance
A01	10297020	A	T	Functionanl SNP	Abiotic Stress Tolerance
A01	10297137	G	A	Functionanl SNP	Abiotic Stress Tolerance
A01	10297185	T	A	Functionanl SNP	Abiotic Stress Tolerance
A01	10297203	C	A	Functionanl SNP	Abiotic Stress Tolerance
A01	10297357	T	A	Functionanl SNP	Abiotic Stress Tolerance
A01	10297489	G	A	Functionanl SNP	Abiotic Stress Tolerance
A01	10298504	A	G	Functionanl SNP	Abiotic Stress Tolerance
A01	10298636	G	A	Functionanl SNP	Abiotic Stress Tolerance
A01	10298785	T	C	Functionanl SNP	Abiotic Stress Tolerance
A01	10300434	C	T	Functionanl SNP	Abiotic Stress Tolerance
A01	10301838	C	T	Functionanl SNP	Abiotic Stress Tolerance
A01	10301931	T	C	Functionanl SNP	Abiotic Stress Tolerance
A01	10302045	C	A	Functionanl SNP	Abiotic Stress Tolerance
A01	10302149	T	C,*	Functionanl SNP	Abiotic Stress Tolerance
A01	10302207	A	G	Functionanl SNP	Abiotic Stress Tolerance
A01	10302285	C	T	Functionanl SNP	Abiotic Stress Tolerance
A01	10303688	A	C	Functionanl SNP	Abiotic Stress Tolerance
A01	10304024	C	T	Functionanl SNP	Abiotic Stress Tolerance
A01	10306079	G	A	Functionanl SNP	Abiotic Stress Tolerance
A01	10306134	G	A	Functionanl SNP	Abiotic Stress Tolerance
A01	10311408	T	C	Functionanl SNP	Abiotic Stress Tolerance
A01	10311442	A	T	Functionanl SNP	Abiotic Stress Tolerance
A01	10312978	G	T	Functionanl SNP	Abiotic Stress Tolerance
A01	10313218	C	T	Functionanl SNP	Abiotic Stress Tolerance
A01	10313595	T	A	Functionanl SNP	Abiotic Stress Tolerance
A01	10313646	T	G	Functionanl SNP	Abiotic Stress Tolerance
A01	10315304	T	C	Functionanl SNP	Abiotic Stress Tolerance
A01	10317054	A	C	Functionanl SNP	Abiotic Stress Tolerance
A01	10318079	C	T	Functionanl SNP	Abiotic Stress Tolerance
A01	10332234	C	G	Functionanl SNP	Abiotic Stress Tolerance
A01	10333394	T	A	Functionanl SNP	Abiotic Stress Tolerance
A01	10624808	T	C	Genome-wide SNP
A01	11063869	G	A	Functionanl SNP	Abiotic Stress Tolerance
A01	11459060	C	T	Genome-wide SNP
A01	11462994	T	C	Genome-wide SNP
A01	11532700	T	C	Genome-wide SNP
A01	11955483	G	A	Genome-wide SNP
A01	12177834	G	A	Genome-wide SNP
A01	12287940	G	A	Genome-wide SNP
A01	12473823	G	A	Genome-wide SNP
A01	12481263	T	C	Genome-wide SNP
A01	12558526	G	A	Genome-wide SNP
A01	12615591	A	G	Genome-wide SNP
A01	12705842	T	A	Genome-wide SNP
A01	12767843	T	G	Genome-wide SNP
A01	12825208	C	T	Genome-wide SNP
A01	13975542	A	T	Genome-wide SNP
A01	13984597	C	T	Genome-wide SNP
A01	14184590	G	A	Genome-wide SNP
A01	14238273	A	C	Genome-wide SNP
A01	14475426	G	A	Functionanl SNP	Abiotic Stress Tolerance
A01	14926916	G	A	Genome-wide SNP
A01	15591201	T	G	Genome-wide SNP
A01	15986048	T	A	Functionanl SNP	Abiotic Stress Tolerance
A01	16210235	G	T	Genome-wide SNP
A01	16349594	G	A	Genome-wide SNP
A01	16410661	T	A	Genome-wide SNP
A01	16450132	A	G	Genome-wide SNP
A01	16671922	T	C	Functionanl SNP	Fiber Quality Traits
A01	16756151	T	C	Functionanl SNP	Fiber Quality Traits
A01	16806884	T	A	Functionanl SNP	Yield Traits
A01	17026867	G	A	Functionanl SNP	Fiber Quality Traits
A01	17269963	C	T	Genome-wide SNP
A01	17328559	G	A	Genome-wide SNP
A01	17355044	T	A	Genome-wide SNP
A01	17431993	C	T	Genome-wide SNP
A01	17485155	A	T	Genome-wide SNP
A01	17544668	G	A	Genome-wide SNP
A01	17649045	G	A	Genome-wide SNP
A01	17745035	C	T	Genome-wide SNP
A01	17764320	A	G	Genome-wide SNP
A01	17988735	C	A	Functionanl SNP	Abiotic Stress Tolerance
A01	18282785	C	T	Genome-wide SNP
A01	18341611	T	C	Genome-wide SNP
A01	18362263	G	A	Genome-wide SNP
A01	18448057	G	T	Genome-wide SNP
A01	18533075	T	C	Genome-wide SNP
A01	18587540	A	G	Genome-wide SNP
A01	18605379	C	T	Genome-wide SNP
A01	18775086	A	G	Genome-wide SNP
A01	18860284	A	G	Genome-wide SNP
A01	18933507	G	A	Genome-wide SNP
A01	18993119	G	A	Genome-wide SNP
A01	19043007	C	G	Genome-wide SNP
A01	19183254	G	A	Genome-wide SNP
A01	19221120	T	G	Genome-wide SNP
A01	19264801	T	C	Genome-wide SNP
A01	19342833	C	T	Genome-wide SNP
A01	19428420	A	G	Genome-wide SNP
A01	19457600	G	A	Genome-wide SNP
A01	19559134	G	A	Genome-wide SNP
A01	19609887	G	T	Genome-wide SNP
A01	19627835	A	C	Genome-wide SNP
A01	19712106	A	G	Genome-wide SNP
A01	19772658	C	T	Genome-wide SNP
A01	19842865	A	G	Genome-wide SNP
A01	19906525	T	C	Genome-wide SNP
A01	19933461	A	T	Genome-wide SNP
A01	20057683	T	C	Genome-wide SNP
A01	20199121	C	T	Genome-wide SNP
A01	20225274	A	C	Genome-wide SNP
A01	20297817	T	C	Genome-wide SNP
A01	20350569	A	G	Genome-wide SNP
A01	20479748	A	G	Genome-wide SNP
A01	20557613	G	T	Genome-wide SNP
A01	20613078	C	G	Genome-wide SNP
A01	20687245	G	A	Genome-wide SNP
A01	20922424	A	G	Functionanl SNP	Fiber Quality Traits
A01	21147969	T	C	Genome-wide SNP
A01	21278285	G	A	Genome-wide SNP
A01	21355527	G	C	Genome-wide SNP
A01	21405536	G	T	Genome-wide SNP
A01	21465441	G	T	Genome-wide SNP
A01	21504766	G	A	Genome-wide SNP
A01	21555671	C	G	Genome-wide SNP
A01	21639148	A	G	Genome-wide SNP
A01	21667407	G	T	Genome-wide SNP
A01	21734161	A	G	Genome-wide SNP
A01	21816350	A	T	Genome-wide SNP
A01	21860318	A	G	Genome-wide SNP
A01	21903205	T	C	Genome-wide SNP
A01	21975827	T	C	Genome-wide SNP
A01	22051879	T	C	Genome-wide SNP
A01	22086607	A	G	Genome-wide SNP
A01	22256877	A	G	Genome-wide SNP
A01	22266273	C	T	Genome-wide SNP
A01	22335104	T	C	Genome-wide SNP
A01	22605391	G	A	Functionanl SNP	Abiotic Stress Tolerance
A01	22819335	C	A	Functionanl SNP	Abiotic Stress Tolerance
A01	23097047	T	G	Genome-wide SNP
A01	23102987	G	A	Genome-wide SNP
A01	23179351	T	C	Genome-wide SNP
A01	23221737	C	T	Genome-wide SNP
A01	23289518	C	T	Genome-wide SNP
A01	23351874	T	C	Genome-wide SNP
A01	23465511	C	T	Genome-wide SNP
A01	23555806	C	A	Genome-wide SNP
A01	23592143	C	G	Genome-wide SNP
A01	23810523	C	T	Genome-wide SNP
A01	23873756	G	A	Genome-wide SNP
A01	23929519	A	G	Genome-wide SNP
A01	23985634	G	A	Genome-wide SNP
A01	24049963	G	C	Genome-wide SNP
A01	24075255	A	G	Genome-wide SNP
A01	24120881	T	C	Genome-wide SNP
A01	24200253	A	C	Genome-wide SNP
A01	24265644	G	A	Genome-wide SNP
A01	24305250	G	A	Genome-wide SNP
A01	24391015	A	C	Genome-wide SNP
A01	24428749	C	T	Genome-wide SNP
A01	24517476	T	G	Genome-wide SNP
A01	24557505	G	A	Genome-wide SNP
A01	24604483	A	G	Genome-wide SNP
A01	24661006	C	T	Genome-wide SNP
A01	24770390	A	G	Genome-wide SNP
A01	24818344	G	C	Genome-wide SNP
A01	24894436	T	C	Genome-wide SNP
A01	24901076	A	G	Genome-wide SNP
A01	25009142	C	T	Genome-wide SNP
A01	25033337	T	G	Genome-wide SNP
A01	25104825	C	T	Genome-wide SNP
A01	25356688	C	A	Functionanl SNP	Abiotic Stress Tolerance
A01	25576563	A	G	Genome-wide SNP
A01	25628403	G	A	Genome-wide SNP
A01	25726415	A	G	Genome-wide SNP
A01	25775487	C	G	Genome-wide SNP
A01	25813537	G	A	Genome-wide SNP
A01	25880305	G	A	Genome-wide SNP
A01	26032626	C	A	Genome-wide SNP
A01	26067975	A	G	Genome-wide SNP
A01	26129874	G	A	Genome-wide SNP
A01	26214884	T	C	Genome-wide SNP
A01	26282183	T	C	Genome-wide SNP
A01	26341032	C	T	Genome-wide SNP
A01	26441265	C	T	Genome-wide SNP
A01	26527279	C	T	Genome-wide SNP
A01	26615897	G	T	Genome-wide SNP
A01	26645573	G	A	Genome-wide SNP
A01	26758840	T	C	Genome-wide SNP
A01	26766536	T	C	Genome-wide SNP
A01	26852730	G	A	Genome-wide SNP
A01	26901936	A	G	Genome-wide SNP
A01	27027361	G	A	Genome-wide SNP
A01	27096380	T	C	Genome-wide SNP
A01	27179051	C	T	Genome-wide SNP
A01	27204967	A	G	Genome-wide SNP
A01	27292119	G	A	Genome-wide SNP
A01	27302079	T	C	Genome-wide SNP
A01	27370443	G	A	Genome-wide SNP
A01	27453056	G	A	Genome-wide SNP
A01	27496456	C	T	Genome-wide SNP
A01	27586100	G	A	Genome-wide SNP
A01	27620437	G	A	Genome-wide SNP
A01	27854523	C	A	Functionanl SNP	Abiotic Stress Tolerance
A01	28118591	G	A	Genome-wide SNP
A01	28225136	G	A	Genome-wide SNP
A01	28267634	A	G	Genome-wide SNP
A01	28542052	A	T	Functionanl SNP	Abiotic Stress Tolerance
A01	28910261	G	T	Genome-wide SNP
A01	28979493	G	A	Genome-wide SNP
A01	29146750	G	T	Genome-wide SNP
A01	29160438	C	T	Genome-wide SNP
A01	29407246	A	G	Genome-wide SNP
A01	29477501	T	C	Genome-wide SNP
A01	29657083	T	A	Genome-wide SNP
A01	29704634	G	A	Genome-wide SNP
A01	29836865	C	T	Genome-wide SNP
A01	29990256	T	C	Genome-wide SNP
A01	30001995	A	C	Genome-wide SNP
A01	30106799	C	T	Genome-wide SNP
A01	30129344	T	C	Genome-wide SNP
A01	30322552	T	C	Genome-wide SNP
A01	30404199	G	A	Genome-wide SNP
A01	30456045	G	A	Genome-wide SNP
A01	30737049	C	T	Genome-wide SNP
A01	30788116	T	A	Genome-wide SNP
A01	30906452	T	C	Genome-wide SNP
A01	31004147	A	G	Genome-wide SNP
A01	31044160	C	T	Genome-wide SNP
A01	31093959	C	T	Genome-wide SNP
A01	31268110	A	G	Genome-wide SNP
A01	31400765	C	T	Genome-wide SNP
A01	31507585	G	A	Genome-wide SNP
A01	31584494	T	A	Genome-wide SNP
A01	31627651	G	A	Genome-wide SNP
A01	31697936	A	G	Genome-wide SNP
A01	31779565	T	C	Genome-wide SNP
A01	31813137	A	G	Genome-wide SNP
A01	31874276	C	T	Genome-wide SNP
A01	31962474	T	C	Genome-wide SNP
A01	31988786	T	C	Genome-wide SNP
A01	32087845	C	G	Genome-wide SNP
A01	32103096	C	T	Genome-wide SNP
A01	32273074	G	A	Genome-wide SNP
A01	32337191	T	C	Genome-wide SNP
A01	32344232	G	A	Genome-wide SNP
A01	32433740	T	A	Genome-wide SNP
A01	32503777	C	A	Genome-wide SNP
A01	32566194	G	C	Genome-wide SNP
A01	32683393	T	A	Genome-wide SNP
A01	32756922	T	C	Genome-wide SNP
A01	32785378	G	A	Genome-wide SNP
A01	32851118	C	T	Genome-wide SNP
A01	32904562	C	G	Genome-wide SNP
A01	32953088	T	A	Genome-wide SNP
A01	33110771	A	T	Genome-wide SNP
A01	33148906	T	C	Genome-wide SNP
A01	33203762	T	C	Genome-wide SNP
A01	33346658	A	T	Genome-wide SNP
A01	33377498	G	T	Genome-wide SNP
A01	33444886	G	A	Genome-wide SNP
A01	33487467	T	C	Genome-wide SNP
A01	33577830	G	A	Genome-wide SNP
A01	33675130	G	A	Genome-wide SNP
A01	33865255	A	G	Genome-wide SNP
A01	34089086	C	A	Functionanl SNP	Abiotic Stress Tolerance
A01	34102720	A	G	Functionanl SNP	Fiber Quality Traits
A01	34421459	A	G	Genome-wide SNP
A01	34444092	G	A	Genome-wide SNP
A01	34503052	C	T	Genome-wide SNP
A01	34657430	G	C	Genome-wide SNP
A01	34777024	T	C	Genome-wide SNP
A01	34913546	A	G	Genome-wide SNP
A01	34924517	T	C	Genome-wide SNP
A01	35002677	G	A	Genome-wide SNP
A01	35094456	C	T	Genome-wide SNP
A01	35203631	C	G	Genome-wide SNP
A01	35287463	T	C	Genome-wide SNP
A01	35395481	T	A	Genome-wide SNP
A01	35426393	G	C	Genome-wide SNP
A01	35504414	A	G	Genome-wide SNP
A01	35540310	A	G	Genome-wide SNP
A01	35588411	C	T	Genome-wide SNP
A01	35655421	C	T	Genome-wide SNP
A01	35874049	T	C	Genome-wide SNP
A01	35964539	T	C	Genome-wide SNP
A01	36029762	C	T	Genome-wide SNP
A01	36148853	T	C	Genome-wide SNP
A01	36184417	C	T	Genome-wide SNP
A01	36276633	T	C	Genome-wide SNP
A01	36355356	C	T	Genome-wide SNP
A01	36385707	T	G	Genome-wide SNP
A01	36430766	T	G	Genome-wide SNP
A01	36635316	G	A	Genome-wide SNP
A01	36688689	A	G	Genome-wide SNP
A01	37174310	T	C	Genome-wide SNP
A01	37312168	G	A	Genome-wide SNP
A01	37437557	T	C	Genome-wide SNP
A01	37447223	G	A	Genome-wide SNP
A01	37703255	G	T	Genome-wide SNP
A01	37800674	C	T	Genome-wide SNP
A01	37897071	C	A	Genome-wide SNP
A01	37992136	C	T	Genome-wide SNP
A01	38204246	C	T	Genome-wide SNP
A01	38279569	A	C	Genome-wide SNP
A01	38357623	G	A	Genome-wide SNP
A01	38403985	C	A	Genome-wide SNP
A01	38504762	G	A	Genome-wide SNP
A01	38588911	G	A	Genome-wide SNP
A01	38642213	C	T	Genome-wide SNP
A01	38800882	G	T	Genome-wide SNP
A01	38874508	A	G	Genome-wide SNP
A01	38883024	G	A	Genome-wide SNP
A01	38985436	T	C	Genome-wide SNP
A01	39135904	T	C	Genome-wide SNP
A01	39204718	G	A	Genome-wide SNP
A01	39294701	C	A	Genome-wide SNP
A01	39353278	A	G	Genome-wide SNP
A01	39411659	T	A	Genome-wide SNP
A01	39442983	G	A	Genome-wide SNP
A01	39497366	T	C	Genome-wide SNP
A01	39576359	T	C	Genome-wide SNP
A01	39699573	T	C	Genome-wide SNP
A01	39738235	T	C	Genome-wide SNP
A01	39824895	T	G	Genome-wide SNP
A01	39867100	C	T	Genome-wide SNP
A01	39921027	T	G	Genome-wide SNP
A01	40069778	G	C	Genome-wide SNP
A01	40086348	T	A	Genome-wide SNP
A01	40182624	C	T	Genome-wide SNP
A01	40277198	C	A	Genome-wide SNP
A01	40499311	T	C	Functionanl SNP	Fiber Quality Traits
A01	40696742	G	A	Functionanl SNP	Yield Traits
A01	41022323	G	A	Genome-wide SNP
A01	41050446	T	G	Genome-wide SNP
A01	41103821	C	T	Genome-wide SNP
A01	41182607	G	A	Genome-wide SNP
A01	41253116	G	A	Genome-wide SNP
A01	41304039	T	C	Genome-wide SNP
A01	41559299	T	A	Functionanl SNP	Fiber Quality Traits
A01	41781642	A	G	Genome-wide SNP
A01	41922993	G	A	Genome-wide SNP
A01	42081587	T	C	Genome-wide SNP
A01	42169529	A	C	Genome-wide SNP
A01	42229377	T	C	Genome-wide SNP
A01	42272368	G	A	Genome-wide SNP
A01	42310299	C	T	Genome-wide SNP
A01	42364408	A	G	Genome-wide SNP
A01	42424464	C	T	Genome-wide SNP
A01	42487257	T	A	Genome-wide SNP
A01	42556000	T	C	Genome-wide SNP
A01	42900604	A	C	Functionanl SNP	Abiotic Stress Tolerance
A01	42957089	C	T	Functionanl SNP	Fiber Quality Traits
A01	43162808	A	T	Genome-wide SNP
A01	43561008	G	A	Genome-wide SNP
A01	43648636	C	T	Genome-wide SNP
A01	43815917	G	A	Genome-wide SNP
A01	43860190	C	T	Genome-wide SNP
A01	44865096	A	C	Genome-wide SNP
A01	45304953	C	T	Genome-wide SNP
A01	45562720	G	T	Genome-wide SNP
A01	46012620	C	G	Genome-wide SNP
A01	46374401	T	C	Genome-wide SNP
A01	46553687	G	T	Genome-wide SNP
A01	47260370	A	T	Genome-wide SNP
A01	47334669	A	G	Genome-wide SNP
A01	47380949	T	C	Genome-wide SNP
A01	47468763	C	T	Genome-wide SNP
A01	47617019	A	C	Genome-wide SNP
A01	47684477	T	C	Genome-wide SNP
A01	47711926	G	A	Genome-wide SNP
A01	47760715	C	T	Genome-wide SNP
A01	47829952	C	T	Genome-wide SNP
A01	47898573	C	T	Genome-wide SNP
A01	47942945	A	G	Genome-wide SNP
A01	48056081	C	T	Genome-wide SNP
A01	48082722	A	C	Genome-wide SNP
A01	48176227	G	C	Genome-wide SNP
A01	48180098	C	T	Genome-wide SNP
A01	48271339	C	T	Genome-wide SNP
A01	48347982	G	A	Genome-wide SNP
A01	48392844	T	C	Genome-wide SNP
A01	48563989	T	C	Genome-wide SNP
A01	49761615	C	T	Genome-wide SNP
A01	50316658	G	C	Genome-wide SNP
A01	50592810	G	A	Genome-wide SNP
A01	50753535	C	T	Genome-wide SNP
A01	54089297	A	G	Genome-wide SNP
A01	54195569	G	A	Genome-wide SNP
A01	54488123	T	A	Genome-wide SNP
A01	54767620	G	A	Genome-wide SNP
A01	54823115	C	A	Genome-wide SNP
A01	55181257	C	T	Genome-wide SNP
A01	55382695	T	C	Genome-wide SNP
A01	56479213	C	T	Genome-wide SNP
A01	56664594	C	A	Genome-wide SNP
A01	57231769	G	A	Genome-wide SNP
A01	58962508	C	A	Functionanl SNP	Biotic Stress Tolerance
A01	58962513	A	T	Functionanl SNP	Biotic Stress Tolerance
A01	59208103	G	A	Genome-wide SNP
A01	60107849	A	C	Genome-wide SNP
A01	60714597	G	T	Genome-wide SNP
A01	60831705	C	T	Genome-wide SNP
A01	61391890	G	A	Genome-wide SNP
A01	62747387	G	A	Genome-wide SNP
A01	63332858	A	G	Genome-wide SNP
A01	63711833	G	T	Genome-wide SNP
A01	64405860	T	C	Genome-wide SNP
A01	64607151	C	A	Genome-wide SNP
A01	65227492	G	A	Genome-wide SNP
A01	68488369	T	C	Genome-wide SNP
A01	69475280	C	T	Genome-wide SNP
A01	69482151	C	T	Genome-wide SNP
A01	70967221	C	T	Genome-wide SNP
A01	71050834	G	T	Genome-wide SNP
A01	71439450	T	A	Functionanl SNP	Fiber Quality Traits
A01	72010935	G	A	Genome-wide SNP
A01	72076292	G	A	Genome-wide SNP
A01	72175144	T	C	Genome-wide SNP
A01	72453016	G	A	Genome-wide SNP
A01	72967372	A	G	Genome-wide SNP
A01	73096736	T	A	Genome-wide SNP
A01	73202049	C	T	Genome-wide SNP
A01	73865052	G	C	Genome-wide SNP
A01	74265456	A	T	Functionanl SNP	Agronomic Traits
A01	74569106	G	A	Genome-wide SNP
A01	74890045	T	A	Genome-wide SNP
A01	75132831	T	C	Genome-wide SNP
A01	75188167	C	A	Genome-wide SNP
A01	76168491	G	C	Genome-wide SNP
A01	76430975	C	T	Genome-wide SNP
A01	76442306	T	C	Genome-wide SNP
A01	76684769	C	T	Genome-wide SNP
A01	77090958	G	A	Genome-wide SNP
A01	77451726	T	C	Genome-wide SNP
A01	77579701	C	T	Genome-wide SNP
A01	78176128	C	A	Genome-wide SNP
A01	78358099	C	T	Genome-wide SNP
A01	78605017	G	A	Genome-wide SNP
A01	78817616	C	T	Genome-wide SNP
A01	80602532	T	A	Functionanl SNP	Biotic Stress Tolerance
A01	81704494	C	T	Genome-wide SNP
A01	83196185	G	A	Genome-wide SNP
A01	83967572	A	G	Genome-wide SNP
A01	84634441	T	C	Genome-wide SNP
A01	85566725	C	A	Genome-wide SNP
A01	85747815	C	A	Genome-wide SNP
A01	85903524	G	A	Genome-wide SNP
A01	86201994	T	C	Genome-wide SNP
A01	86225889	A	G	Genome-wide SNP
A01	86512291	T	C	Genome-wide SNP
A01	86545394	C	G	Genome-wide SNP
A01	86582927	C	T	Genome-wide SNP
A01	86989299	G	C	Genome-wide SNP
A01	88028052	G	A	Genome-wide SNP
A01	88466931	C	T	Genome-wide SNP
A01	88517618	T	C	Genome-wide SNP
A01	89618227	C	T	Genome-wide SNP
A01	89701348	T	C	Genome-wide SNP
A01	89837807	T	G	Genome-wide SNP
A01	90147375	T	C	Genome-wide SNP
A01	90302850	A	G	Genome-wide SNP
A01	90459884	A	G	Genome-wide SNP
A01	90671993	C	A	Genome-wide SNP
A01	90774330	A	G	Genome-wide SNP
A01	90919701	C	G	Genome-wide SNP
A01	91198965	C	A	Genome-wide SNP
A01	91218649	T	G	Genome-wide SNP
A01	91452171	G	A	Genome-wide SNP
A01	91585498	A	T	Genome-wide SNP
A01	91637114	C	T	Genome-wide SNP
A01	91695792	T	C	Genome-wide SNP
A01	91785625	G	A	Genome-wide SNP
A01	91838318	C	A	Genome-wide SNP
A01	91939584	C	T	Genome-wide SNP
A01	92071347	C	T	Genome-wide SNP
A01	92188295	G	A	Genome-wide SNP
A01	92274256	A	G	Genome-wide SNP
A01	92318456	G	A	Genome-wide SNP
A01	92445071	C	T	Genome-wide SNP
A01	92460014	C	T	Genome-wide SNP
A01	92556478	C	T	Genome-wide SNP
A01	92636675	C	T	Genome-wide SNP
A01	92733417	A	C	Genome-wide SNP
A01	92762459	G	A	Genome-wide SNP
A01	92826830	A	G	Genome-wide SNP
A01	93012948	C	T	Genome-wide SNP
A01	93105977	A	G	Genome-wide SNP
A01	93142443	C	T	Genome-wide SNP
A01	93248436	C	T	Genome-wide SNP
A01	93565564	T	C	Functionanl SNP	Fiber Quality Traits
A01	93782942	A	C	Genome-wide SNP
A01	93855560	T	C	Genome-wide SNP
A01	94150268	C	T	Genome-wide SNP
A01	94295096	T	C	Genome-wide SNP
A01	94402227	A	G	Genome-wide SNP
A01	94445217	C	A	Genome-wide SNP
A01	94794859	G	A	Functionanl SNP	Fiber Quality Traits
A01	95002699	T	C	Genome-wide SNP
A01	95090165	G	A	Genome-wide SNP
A01	95272340	A	G	Genome-wide SNP
A01	95339327	C	A	Genome-wide SNP
A01	95341742	C	G	Genome-wide SNP
A01	95462517	A	G	Genome-wide SNP
A01	95553293	G	A	Genome-wide SNP
A01	96057029	T	C	Genome-wide SNP
A01	96324737	C	T	Genome-wide SNP
A01	96389010	A	G	Genome-wide SNP
A01	96744183	A	G	Genome-wide SNP
A01	96859909	A	T	Genome-wide SNP
A01	96915261	T	C	Genome-wide SNP
A01	96986012	T	C	Genome-wide SNP
A01	97042150	T	C	Genome-wide SNP
A01	97097534	T	C	Genome-wide SNP
A01	97151158	A	G	Genome-wide SNP
A01	97416514	G	T	Functionanl SNP	Abiotic Stress Tolerance
A01	97646184	G	A	Genome-wide SNP
A01	97681934	T	C	Genome-wide SNP
A01	97762689	T	C	Genome-wide SNP
A01	97841854	G	A	Genome-wide SNP
A01	97895908	A	G	Genome-wide SNP
A01	97934482	A	T	Genome-wide SNP
A01	98025444	G	A	Genome-wide SNP
A01	98093981	A	G	Genome-wide SNP
A01	98170407	G	T	Genome-wide SNP
A01	98242456	C	T	Genome-wide SNP
A01	98299119	C	T	Genome-wide SNP
A01	98463216	C	G	Genome-wide SNP
A01	98612018	G	A	Genome-wide SNP
A01	98641525	C	T	Genome-wide SNP
A01	98739074	T	C	Genome-wide SNP
A01	98791377	G	A	Genome-wide SNP
A01	98847304	G	A	Genome-wide SNP
A01	98895825	T	C	Genome-wide SNP
A01	98992079	A	G	Genome-wide SNP
A01	99002635	C	T	Genome-wide SNP
A01	99075856	C	G	Genome-wide SNP
A01	99132898	G	C	Genome-wide SNP
A01	99185959	C	T	Genome-wide SNP
A01	99247648	G	A	Genome-wide SNP
A01	99443530	G	T	Genome-wide SNP
A01	99599947	T	G	Genome-wide SNP
A01	99602523	G	A	Genome-wide SNP
A01	99745009	A	G	Genome-wide SNP
A01	99965085	T	C	Functionanl SNP	Fiber Quality Traits
A01	100293754	G	A	Genome-wide SNP
A01	100352308	C	G	Genome-wide SNP
A01	100536907	T	G	Genome-wide SNP
A01	100653263	C	T	Genome-wide SNP
A01	100737088	C	G	Genome-wide SNP
A01	100799088	T	C	Genome-wide SNP
A01	100909270	G	A	Genome-wide SNP
A01	100926591	T	C	Genome-wide SNP
A01	101005300	G	A	Genome-wide SNP
A01	101054633	T	C	Genome-wide SNP
A01	101187647	C	A	Genome-wide SNP
A01	101231507	A	G	Genome-wide SNP
A01	101393391	G	A	Genome-wide SNP
A01	101470219	A	G	Genome-wide SNP
A01	101523981	G	C	Genome-wide SNP
A01	101698406	C	T	Genome-wide SNP
A01	101715302	T	C	Genome-wide SNP
A01	101849930	T	C	Genome-wide SNP
A01	102023360	T	A	Genome-wide SNP
A01	102075655	T	C	Genome-wide SNP
A01	102154596	C	T	Genome-wide SNP
A01	102204158	C	T	Genome-wide SNP
A01	102240179	A	G	Genome-wide SNP
A01	102473710	C	A	Functionanl SNP	Abiotic Stress Tolerance
A01	102945392	G	A	Genome-wide SNP
A01	103245699	G	A	Genome-wide SNP
A01	103365828	T	C	Genome-wide SNP
A01	103574119	C	T	Genome-wide SNP
A01	103707838	A	G	Genome-wide SNP
A01	103764271	C	T	Genome-wide SNP
A01	104639701	A	T	Functionanl SNP	Fiber Quality Traits
A01	104763589	G	A	Functionanl SNP	Abiotic Stress Tolerance
A01	105084584	T	C	Genome-wide SNP
A01	105569627	C	T	Genome-wide SNP
A01	105752431	A	G	Genome-wide SNP
A01	106033320	T	C	Genome-wide SNP
A01	106086292	G	A	Genome-wide SNP
A01	106696415	G	C	Genome-wide SNP
A01	106789180	G	T	Genome-wide SNP
A01	106837090	A	G	Genome-wide SNP
A01	106863155	A	G	Genome-wide SNP
A01	107062736	G	A	Genome-wide SNP
A01	107422403	A	G	Genome-wide SNP
A01	108086118	T	C	Genome-wide SNP
A01	108120159	T	C	Genome-wide SNP
A01	108352884	G	T	Functionanl SNP	Abiotic Stress Tolerance
A01	108715567	A	G	Functionanl SNP	Fiber Quality Traits
A01	109104512	G	A	Genome-wide SNP
A01	109608838	C	G	Genome-wide SNP
A01	109648783	T	G	Genome-wide SNP
A01	109714016	A	G	Genome-wide SNP
A01	109822003	A	G	Genome-wide SNP
A01	110336224	G	A	Functionanl SNP	Fiber Quality Traits
A01	110594605	A	G	Genome-wide SNP
A01	110864887	G	A	Functionanl SNP	Fiber Quality Traits
A01	111172598	T	C	Genome-wide SNP
A01	111555498	G	A	Functionanl SNP	Fiber Quality Traits
A01	111940611	G	A	Functionanl SNP	Abiotic Stress Tolerance
A01	111940627	T	C	Functionanl SNP	Abiotic Stress Tolerance
A01	111940645	G	A	Functionanl SNP	Abiotic Stress Tolerance
A01	111940655	A	T	Functionanl SNP	Abiotic Stress Tolerance
A01	111940689	G	A	Functionanl SNP	Abiotic Stress Tolerance
A01	112163746	C	T	Genome-wide SNP
A01	112254166	G	A	Genome-wide SNP
A01	112295308	G	A	Genome-wide SNP
A01	112371050	C	T	Genome-wide SNP
A01	112587825	A	G	Functionanl SNP	Abiotic Stress Tolerance
A01	112947659	G	A	Functionanl SNP	Fiber Quality Traits
A01	113074407	T	A	Functionanl SNP	Abiotic Stress Tolerance
A01	113523128	G	A	Functionanl SNP	Fiber Quality Traits
A01	113775089	T	C	Genome-wide SNP
A01	114061375	T	A	Functionanl SNP	Abiotic Stress Tolerance
A01	114249346	A	G	Functionanl SNP	Yield Traits
A01	114517773	C	T	Functionanl SNP	Abiotic Stress Tolerance
A01	114526470	G	A	Functionanl SNP	Fiber Quality Traits
A01	114869081	G	T	Functionanl SNP	Abiotic Stress Tolerance
A01	114981520	T	A	Functionanl SNP	Biotic Stress Tolerance
A01	115029147	C	A	Functionanl SNP	Fiber Quality Traits
A01	115046625	C	T	Functionanl SNP	Fiber Quality Traits
A01	115090713	G	C	Functionanl SNP	Abiotic Stress Tolerance
A01	115282225	G	A	Functionanl SNP	Yield Traits
A01	115584128	T	A	Functionanl SNP	Biotic Stress Tolerance
A01	115694876	T	C	Functionanl SNP	Biotic Stress Tolerance
A01	115695014	T	A	Functionanl SNP	Biotic Stress Tolerance
A01	115695190	A	T	Functionanl SNP	Biotic Stress Tolerance
A01	115700203	A	T	Functionanl SNP	Biotic Stress Tolerance
A01	115825291	G	T	Functionanl SNP	Biotic Stress Tolerance
A01	115848813	C	T	Functionanl SNP	Fiber Quality Traits
A01	115863317	T	C	Functionanl SNP	Biotic Stress Tolerance
A02	3285	C	T	Genome-wide SNP
A02	282034	G	A	Genome-wide SNP
A02	495376	A	G	Functionanl SNP	Abiotic Stress Tolerance
A02	663082	T	A	Functionanl SNP	Abiotic Stress Tolerance
A02	862503	C	T	Functionanl SNP	Fiber Quality Traits
A02	886903	G	A	Functionanl SNP	Fiber Quality Traits
A02	1184939	A	T	Functionanl SNP	Abiotic Stress Tolerance
A02	1184980	G	A	Functionanl SNP	Abiotic Stress Tolerance
A02	1191805	C	T	Functionanl SNP	Fiber Quality Traits
A02	1249464	G	T	Functionanl SNP	Abiotic Stress Tolerance
A02	1257961	A	T	Functionanl SNP	Abiotic Stress Tolerance
A02	1617989	G	C	Functionanl SNP	Fiber Quality Traits
A02	1931025	A	C	Functionanl SNP	Yield Traits
A02	2674514	T	A	Functionanl SNP	Abiotic Stress Tolerance
A02	3036750	A	C	Functionanl SNP	Yield Traits
A02	3108192	T	G	Functionanl SNP	Yield Traits
A02	3128483	G	A	Functionanl SNP	Yield Traits
A02	3160073	A	T	Functionanl SNP	Yield Traits
A02	3337662	A	G	Functionanl SNP	Abiotic Stress Tolerance
A02	3665402	A	G	Functionanl SNP	Agronomic Traits
A02	3861688	T	C	Functionanl SNP	Fiber Quality Traits
A02	4014503	A	T	Functionanl SNP	Agronomic Traits
A02	4179213	T	C	Functionanl SNP	Fiber Quality Traits
A02	4558451	T	A	Functionanl SNP	Biotic Stress Tolerance
A02	4558461	A	T	Functionanl SNP	Biotic Stress Tolerance
A02	4875886	T	A	Functionanl SNP	Fiber Quality Traits
A02	5088259	A	G	Functionanl SNP	Abiotic Stress Tolerance
A02	5303017	A	G	Genome-wide SNP
A02	5354771	C	A	Genome-wide SNP
A02	5466425	G	C	Genome-wide SNP
A02	5696631	T	C	Genome-wide SNP
A02	5709076	C	T	Genome-wide SNP
A02	5764889	T	C	Genome-wide SNP
A02	6131728	G	A	Genome-wide SNP
A02	6238756	G	A	Genome-wide SNP
A02	6247094	C	G	Genome-wide SNP
A02	6460770	A	G	Functionanl SNP	Abiotic Stress Tolerance
A02	6679612	A	G	Genome-wide SNP
A02	6888745	A	G	Genome-wide SNP
A02	6986487	G	A	Genome-wide SNP
A02	7052547	C	G	Genome-wide SNP
A02	7222037	C	T	Genome-wide SNP
A02	7262510	C	T	Genome-wide SNP
A02	7324543	T	C	Genome-wide SNP
A02	7547048	T	A	Functionanl SNP	Abiotic Stress Tolerance
A02	7869542	G	T	Functionanl SNP	Fiber Quality Traits
A02	7939289	A	G	Functionanl SNP	Fiber Quality Traits
A02	7939339	A	T	Functionanl SNP	Fiber Quality Traits
A02	8034952	A	T	Functionanl SNP	Fiber Quality Traits
A02	8344186	C	G	Genome-wide SNP
A02	8471087	C	T	Genome-wide SNP
A02	8606690	A	G	Genome-wide SNP
A02	8932263	C	T	Genome-wide SNP
A02	8941943	C	T	Genome-wide SNP
A02	9159070	A	T	Functionanl SNP	Abiotic Stress Tolerance
A02	9378978	T	C	Genome-wide SNP
A02	9533696	T	C	Genome-wide SNP
A02	9778811	T	C	Functionanl SNP	Abiotic Stress Tolerance
A02	9840289	T	C	Functionanl SNP	Yield Traits
A02	10157000	A	G	Functionanl SNP	Fiber Quality Traits
A02	10166403	A	G	Functionanl SNP	Fiber Quality Traits
A02	10316567	T	C	Functionanl SNP	Fiber Quality Traits
A02	10316727	G	A	Functionanl SNP	Fiber Quality Traits
A02	10735925	T	C	Genome-wide SNP
A02	10856154	C	T	Genome-wide SNP
A02	10869073	T	C	Genome-wide SNP
A02	11071970	C	A	Functionanl SNP	Abiotic Stress Tolerance
A02	11490565	G	A	Genome-wide SNP
A02	11836388	A	C	Genome-wide SNP
A02	11980069	T	C	Genome-wide SNP
A02	12032085	T	C	Genome-wide SNP
A02	12146303	G	A	Genome-wide SNP
A02	12226655	G	A	Genome-wide SNP
A02	12274833	T	C	Genome-wide SNP
A02	12319499	C	T	Genome-wide SNP
A02	12418931	G	T	Genome-wide SNP
A02	12436338	A	G	Genome-wide SNP
A02	12519225	G	T	Genome-wide SNP
A02	12569457	T	C	Genome-wide SNP
A02	12676864	C	T	Genome-wide SNP
A02	12852061	A	G	Genome-wide SNP
A02	13155193	C	T	Genome-wide SNP
A02	13789278	A	G	Genome-wide SNP
A02	14384256	A	T	Genome-wide SNP
A02	14459010	G	C	Genome-wide SNP
A02	14681976	G	T	Genome-wide SNP
A02	14718358	G	A	Genome-wide SNP
A02	14849641	T	C	Genome-wide SNP
A02	14885960	T	G	Genome-wide SNP
A02	15741770	A	G	Genome-wide SNP
A02	16081872	G	A	Genome-wide SNP
A02	16334023	C	T	Genome-wide SNP
A02	16390758	C	T	Genome-wide SNP
A02	16665445	A	G	Genome-wide SNP
A02	17717149	C	T	Genome-wide SNP
A02	18501252	A	G	Genome-wide SNP
A02	19325312	T	C	Genome-wide SNP
A02	19765465	C	T	Genome-wide SNP
A02	19912298	T	G	Genome-wide SNP
A02	20106877	G	C	Genome-wide SNP
A02	21965297	G	A	Genome-wide SNP
A02	23400000	C	T	Genome-wide SNP
A02	23684168	G	T	Genome-wide SNP
A02	23755849	G	A	Genome-wide SNP
A02	24960594	T	C	Genome-wide SNP
A02	25938345	T	A	Functionanl SNP	Abiotic Stress Tolerance
A02	26879694	G	A	Genome-wide SNP
A02	28113908	A	T	Genome-wide SNP
A02	30528370	G	A	Genome-wide SNP
A02	31391896	T	A	Functionanl SNP	Abiotic Stress Tolerance
A02	31394433	G	A	Functionanl SNP	Abiotic Stress Tolerance
A02	31684472	T	A	Functionanl SNP	Abiotic Stress Tolerance
A02	35304469	G	T	Genome-wide SNP
A02	35357071	G	T	Genome-wide SNP
A02	37808227	A	T	Genome-wide SNP
A02	38619402	T	C	Genome-wide SNP
A02	38892662	G	T	Genome-wide SNP
A02	41809239	C	T	Genome-wide SNP
A02	42019356	G	A	Genome-wide SNP
A02	42651045	T	C	Genome-wide SNP
A02	42846501	G	A	Genome-wide SNP
A02	42903855	A	G	Genome-wide SNP
A02	42961161	G	C	Genome-wide SNP
A02	43031542	A	G	Genome-wide SNP
A02	43088181	G	A	Genome-wide SNP
A02	43166097	A	T	Genome-wide SNP
A02	43225643	A	G	Genome-wide SNP
A02	43281447	C	A	Genome-wide SNP
A02	43355014	G	T	Genome-wide SNP
A02	43423507	G	A	Genome-wide SNP
A02	43449189	T	C	Genome-wide SNP
A02	43707003	A	C	Functionanl SNP	Yield Traits
A02	43707045	G	A	Functionanl SNP	Yield Traits
A02	43762553	A	T	Functionanl SNP	Abiotic Stress Tolerance
A02	44011751	A	G	Genome-wide SNP
A02	44085378	A	G	Genome-wide SNP
A02	44328820	T	G	Functionanl SNP	Fiber Quality Traits
A02	44888944	G	A	Genome-wide SNP
A02	45208413	G	A	Genome-wide SNP
A02	45281147	A	C	Genome-wide SNP
A02	45309715	T	G	Genome-wide SNP
A02	45673287	A	G	Genome-wide SNP
A02	45807668	A	G	Genome-wide SNP
A02	46023318	T	C	Genome-wide SNP
A02	47232817	G	A	Functionanl SNP	Yield Traits
A02	47444049	G	A	Genome-wide SNP
A02	47486369	G	A	Genome-wide SNP
A02	47945063	C	A	Genome-wide SNP
A02	48176293	T	C	Genome-wide SNP
A02	48273967	C	A	Genome-wide SNP
A02	48495756	G	T	Genome-wide SNP
A02	48598996	C	T	Genome-wide SNP
A02	51510946	G	A	Genome-wide SNP
A02	52963772	T	A	Functionanl SNP	Abiotic Stress Tolerance
A02	52963847	G	A	Functionanl SNP	Abiotic Stress Tolerance
A02	53446490	C	G	Genome-wide SNP
A02	55267261	G	A	Genome-wide SNP
A02	56655909	T	A	Functionanl SNP	Abiotic Stress Tolerance
A02	57264193	C	T	Genome-wide SNP
A02	57858702	G	A	Genome-wide SNP
A02	58275259	T	A	Functionanl SNP	Abiotic Stress Tolerance
A02	58757155	T	C	Functionanl SNP	Fiber Quality Traits
A02	61223383	G	A	Genome-wide SNP
A02	63366806	A	T	Functionanl SNP	Abiotic Stress Tolerance
A02	63366814	A	T	Functionanl SNP	Abiotic Stress Tolerance
A02	65222141	C	A	Genome-wide SNP
A02	65327305	A	C	Genome-wide SNP
A02	65360615	T	G	Genome-wide SNP
A02	65546404	C	T	Genome-wide SNP
A02	66092130	G	A	Genome-wide SNP
A02	66462649	T	A	Genome-wide SNP
A02	67189138	C	T	Genome-wide SNP
A02	67513745	C	T	Genome-wide SNP
A02	68283746	G	A	Genome-wide SNP
A02	69101529	G	T	Genome-wide SNP
A02	70465268	G	A	Genome-wide SNP
A02	70870023	T	G	Genome-wide SNP
A02	72011062	C	T	Genome-wide SNP
A02	72228264	T	A	Genome-wide SNP
A02	72476594	G	A	Functionanl SNP	Fiber Quality Traits
A02	73378198	A	G	Genome-wide SNP
A02	74639677	T	G	Genome-wide SNP
A02	76502847	C	T	Genome-wide SNP
A02	76634909	G	A	Genome-wide SNP
A02	77189558	G	T	Genome-wide SNP
A02	77427777	A	G	Genome-wide SNP
A02	77909647	C	T	Genome-wide SNP
A02	80653933	T	C	Genome-wide SNP
A02	81281078	A	T	Functionanl SNP	Abiotic Stress Tolerance
A02	81281287	A	T	Functionanl SNP	Abiotic Stress Tolerance
A02	81282175	T	A	Functionanl SNP	Abiotic Stress Tolerance
A02	81282189	C	A	Functionanl SNP	Abiotic Stress Tolerance
A02	81284568	A	T	Functionanl SNP	Abiotic Stress Tolerance
A02	81284738	A	T	Functionanl SNP	Abiotic Stress Tolerance
A02	81286071	T	A	Functionanl SNP	Abiotic Stress Tolerance
A02	81286099	A	T	Functionanl SNP	Abiotic Stress Tolerance
A02	81286119	T	A	Functionanl SNP	Abiotic Stress Tolerance
A02	81286186	A	T	Functionanl SNP	Abiotic Stress Tolerance
A02	82174027	G	A	Genome-wide SNP
A02	82537363	T	C	Functionanl SNP	Fiber Quality Traits
A02	83009614	G	A	Genome-wide SNP
A02	83988971	C	T	Genome-wide SNP
A02	84267892	G	A	Functionanl SNP	Fiber Quality Traits
A02	85115191	T	A	Genome-wide SNP
A02	85182798	C	T	Genome-wide SNP
A02	85555732	G	A	Genome-wide SNP
A02	85662728	T	G	Genome-wide SNP
A02	85796293	C	A	Genome-wide SNP
A02	86911981	A	T	Functionanl SNP	Abiotic Stress Tolerance
A02	88005187	T	C	Genome-wide SNP
A02	89051992	G	A	Genome-wide SNP
A02	89687862	T	C	Genome-wide SNP
A02	89736935	G	A	Genome-wide SNP
A02	91361167	G	A	Genome-wide SNP
A02	91411970	A	C	Genome-wide SNP
A02	92419509	T	G	Genome-wide SNP
A02	92912397	C	A	Genome-wide SNP
A02	93490530	G	T	Genome-wide SNP
A02	94657426	G	A	Genome-wide SNP
A02	94946349	A	G	Genome-wide SNP
A02	95425486	A	C	Genome-wide SNP
A02	96003278	C	T	Functionanl SNP	Fiber Quality Traits
A02	96411348	G	A	Functionanl SNP	Abiotic Stress Tolerance
A02	96657864	C	A	Functionanl SNP	Abiotic Stress Tolerance
A02	96890080	C	T	Genome-wide SNP
A02	97139056	T	C	Functionanl SNP	Yield Traits
A02	97139223	T	C	Functionanl SNP	Yield Traits
A02	97139947	A	G	Functionanl SNP	Agronomic Traits
A02	97246876	A	G	Functionanl SNP	Yield Traits
A02	97246924	A	G	Functionanl SNP	Yield Traits
A02	97248210	A	G	Functionanl SNP	Yield Traits
A02	97249814	G	T	Functionanl SNP	Yield Traits
A02	97277089	G	C	Functionanl SNP	Yield Traits
A02	97277098	T	C	Functionanl SNP	Yield Traits
A02	97277187	T	C	Functionanl SNP	Yield Traits
A02	97277349	T	C	Functionanl SNP	Yield Traits
A02	97277373	G	A	Functionanl SNP	Yield Traits
A02	97277387	A	C	Functionanl SNP	Yield Traits
A02	97277392	T	C	Functionanl SNP	Yield Traits
A02	97277714	C	T	Functionanl SNP	Yield Traits
A02	97277718	A	T	Functionanl SNP	Yield Traits
A02	97277757	T	C	Functionanl SNP	Yield Traits
A02	97292553	T	C	Functionanl SNP	Yield Traits
A02	97300159	T	G	Functionanl SNP	Agronomic Traits
A02	97300323	A	C	Functionanl SNP	Yield Traits
A02	97301679	A	G	Functionanl SNP	Yield Traits
A02	97301762	A	G	Functionanl SNP	Yield Traits
A02	97303262	C	T	Functionanl SNP	Yield Traits
A02	97380979	T	C	Functionanl SNP	Yield Traits
A02	97395701	T	G	Functionanl SNP	Yield Traits
A02	97399370	C	A	Functionanl SNP	Yield Traits
A02	97408499	T	C	Functionanl SNP	Yield Traits
A02	97408532	C	T	Functionanl SNP	Yield Traits
A02	97408578	T	C	Functionanl SNP	Yield Traits
A02	97408604	T	C	Functionanl SNP	Yield Traits
A02	97408620	A	G	Functionanl SNP	Yield Traits
A02	97408668	A	G	Functionanl SNP	Yield Traits
A02	97417808	A	G	Functionanl SNP	Yield Traits
A02	97417867	C	A	Functionanl SNP	Yield Traits
A02	97417910	C	A	Functionanl SNP	Yield Traits
A02	97418089	A	G	Functionanl SNP	Yield Traits
A02	97418121	T	C	Functionanl SNP	Yield Traits
A02	97418242	A	G	Functionanl SNP	Agronomic Traits
A02	97418289	G	A	Functionanl SNP	Yield Traits
A02	97418292	C	G	Functionanl SNP	Yield Traits
A02	97419992	C	A	Functionanl SNP	Yield Traits
A02	97420026	C	T	Functionanl SNP	Yield Traits
A02	97420079	A	T	Functionanl SNP	Yield Traits
A02	97429332	A	G	Functionanl SNP	Yield Traits
A02	97437277	C	T	Functionanl SNP	Agronomic Traits
A02	97437444	A	C	Functionanl SNP	Yield Traits
A02	97437925	G	A	Functionanl SNP	Yield Traits
A02	97438656	C	T	Functionanl SNP	Yield Traits
A02	97438719	G	A	Functionanl SNP	Yield Traits
A02	97438738	C	T	Functionanl SNP	Yield Traits
A02	97438803	A	G	Functionanl SNP	Yield Traits
A02	97438896	A	G	Functionanl SNP	Yield Traits
A02	97438909	A	G	Functionanl SNP	Yield Traits
A02	97439532	G	A	Functionanl SNP	Yield Traits
A02	97439853	G	A	Functionanl SNP	Yield Traits
A02	97448830	T	C	Functionanl SNP	Yield Traits
A02	97449117	G	A	Functionanl SNP	Yield Traits
A02	97449203	T	C	Functionanl SNP	Yield Traits
A02	97449265	A	G	Functionanl SNP	Yield Traits
A02	97449529	T	C	Functionanl SNP	Yield Traits
A02	97449566	A	T	Functionanl SNP	Yield Traits
A02	97449678	T	C	Functionanl SNP	Yield Traits
A02	97449820	C	T	Functionanl SNP	Yield Traits
A02	97532523	A	G	Functionanl SNP	Yield Traits
A02	97872258	G	A	Functionanl SNP	Fiber Quality Traits
A02	98157505	A	G	Genome-wide SNP
A02	98169340	T	C	Genome-wide SNP
A02	98244640	C	T	Genome-wide SNP
A02	98329996	G	A	Genome-wide SNP
A02	98377753	G	A	Genome-wide SNP
A02	98403329	G	A	Genome-wide SNP
A02	98841604	T	G	Genome-wide SNP
A02	99646089	A	T	Genome-wide SNP
A02	100128233	G	A	Genome-wide SNP
A02	100226418	C	T	Genome-wide SNP
A02	100455387	G	A	Genome-wide SNP
A02	100832983	G	T	Functionanl SNP	Yield Traits
A02	100833048	C	T	Functionanl SNP	Yield Traits
A02	100838551	A	C	Functionanl SNP	Yield Traits
A02	100843660	A	G	Functionanl SNP	Yield Traits
A02	100846248	A	T	Functionanl SNP	Yield Traits
A02	100873108	T	A	Functionanl SNP	Yield Traits
A02	100873162	A	C	Functionanl SNP	Yield Traits
A02	100873263	G	A	Functionanl SNP	Yield Traits
A02	100873293	A	G	Functionanl SNP	Yield Traits
A02	100886801	A	C	Functionanl SNP	Yield Traits
A02	100892603	T	A	Functionanl SNP	Yield Traits
A02	100894503	C	A	Functionanl SNP	Yield Traits
A02	100915504	A	G	Functionanl SNP	Yield Traits
A02	100959492	A	G	Functionanl SNP	Abiotic Stress Tolerance
A02	101054336	A	T	Functionanl SNP	Abiotic Stress Tolerance
A02	101226652	T	A	Functionanl SNP	Abiotic Stress Tolerance
A02	101255469	G	C	Functionanl SNP	Abiotic Stress Tolerance
A02	101515809	T	A	Genome-wide SNP
A02	101586005	G	A	Genome-wide SNP
A02	101691298	G	A	Genome-wide SNP
A02	101916583	T	C	Functionanl SNP	Fiber Quality Traits
A02	101983957	A	G	Functionanl SNP	Yield Traits
A02	101985095	A	G	Functionanl SNP	Yield Traits
A02	101985134	A	G	Functionanl SNP	Yield Traits
A02	102033727	T	C	Functionanl SNP	Agronomic Traits
A02	102043051	G	A	Functionanl SNP	Yield Traits
A02	102096845	C	G	Functionanl SNP	Abiotic Stress Tolerance
A02	102255929	A	C	Functionanl SNP	Abiotic Stress Tolerance
A02	102343605	A	T	Functionanl SNP	Abiotic Stress Tolerance
A02	102627232	C	G	Functionanl SNP	Abiotic Stress Tolerance
A02	102707979	C	T	Functionanl SNP	Fiber Quality Traits
A02	103151492	A	C	Functionanl SNP	Abiotic Stress Tolerance
A02	103360567	A	G	Functionanl SNP	Fiber Quality Traits
A02	103517612	A	C	Functionanl SNP	Agronomic Traits
A02	103555241	G	T	Functionanl SNP	Yield Traits
A02	103781836	T	C	Genome-wide SNP
A02	103828510	G	T	Genome-wide SNP
A02	104098200	A	*,G	Functionanl SNP	Abiotic Stress Tolerance
A02	104481913	T	A	Functionanl SNP	Agronomic Traits
A02	104749247	A	C	Genome-wide SNP
A02	104806521	C	T	Genome-wide SNP
A02	104841164	T	C	Genome-wide SNP
A02	105040032	G	A	Genome-wide SNP
A02	105342947	A	G	Functionanl SNP	Yield Traits
A02	105586958	G	A	Genome-wide SNP
A03	175571	T	A	Functionanl SNP	Agronomic Traits
A03	1002297	T	C	Functionanl SNP	Abiotic Stress Tolerance
A03	1242614	G	C	Genome-wide SNP
A03	1277422	C	T	Genome-wide SNP
A03	1348075	C	A	Genome-wide SNP
A03	1382073	T	G	Genome-wide SNP
A03	1707686	C	T	Functionanl SNP	Fiber Quality Traits
A03	1923730	A	G	Functionanl SNP	Abiotic Stress Tolerance
A03	2154243	A	G	Genome-wide SNP
A03	2199616	G	T	Genome-wide SNP
A03	2264468	G	A	Genome-wide SNP
A03	2295590	G	T	Genome-wide SNP
A03	2394456	G	A	Genome-wide SNP
A03	2418442	T	A	Genome-wide SNP
A03	2467468	C	T	Genome-wide SNP
A03	2553861	G	A	Genome-wide SNP
A03	2615720	A	G	Genome-wide SNP
A03	2863611	T	A	Functionanl SNP	Abiotic Stress Tolerance
A03	2863650	C	A	Functionanl SNP	Abiotic Stress Tolerance
A03	2886321	T	A	Functionanl SNP	Abiotic Stress Tolerance
A03	2886396	A	T	Functionanl SNP	Abiotic Stress Tolerance
A03	2886403	G	A	Functionanl SNP	Abiotic Stress Tolerance
A03	2886642	C	A	Functionanl SNP	Abiotic Stress Tolerance
A03	2886683	A	T	Functionanl SNP	Abiotic Stress Tolerance
A03	2886692	T	A	Functionanl SNP	Abiotic Stress Tolerance
A03	2891653	T	A	Functionanl SNP	Abiotic Stress Tolerance
A03	2924541	T	A	Functionanl SNP	Abiotic Stress Tolerance
A03	2925751	C	A	Functionanl SNP	Abiotic Stress Tolerance
A03	2928159	T	A	Functionanl SNP	Abiotic Stress Tolerance
A03	2928167	C	A	Functionanl SNP	Abiotic Stress Tolerance
A03	3311591	C	A	Functionanl SNP	Fiber Quality Traits
A03	3501149	C	T	Functionanl SNP	Yield Traits
A03	3783237	A	G	Functionanl SNP	Fiber Quality Traits
A03	4156225	T	C	Functionanl SNP	Yield Traits
A03	4171737	T	C	Functionanl SNP	Abiotic Stress Tolerance
A03	4190144	T	C	Functionanl SNP	Abiotic Stress Tolerance
A03	4316008	C	A	Functionanl SNP	Abiotic Stress Tolerance
A03	4743160	A	*,C	Functionanl SNP	Abiotic Stress Tolerance
A03	5027525	A	C	Genome-wide SNP
A03	5051222	C	T	Genome-wide SNP
A03	5150313	C	T	Genome-wide SNP
A03	5209700	T	C	Genome-wide SNP
A03	5221568	T	C	Genome-wide SNP
A03	5331656	A	G	Genome-wide SNP
A03	5446892	C	T	Genome-wide SNP
A03	5473817	T	C	Genome-wide SNP
A03	5664265	A	T	Genome-wide SNP
A03	5739104	A	G	Genome-wide SNP
A03	5974502	C	G	Functionanl SNP	Abiotic Stress Tolerance
A03	6255211	T	C	Genome-wide SNP
A03	6314783	C	T	Genome-wide SNP
A03	6435075	C	T	Genome-wide SNP
A03	6659346	T	C	Functionanl SNP	Abiotic Stress Tolerance
A03	6793811	A	G	Functionanl SNP	Yield Traits
A03	6824807	T	C	Functionanl SNP	Yield Traits
A03	7044629	C	T	Functionanl SNP	Yield Traits
A03	7318561	G	A	Genome-wide SNP
A03	7523301	A	G	Functionanl SNP	Yield Traits
A03	7806781	G	A	Functionanl SNP	Yield Traits
A03	8264804	G	A	Genome-wide SNP
A03	8295794	T	G	Genome-wide SNP
A03	8391398	C	T	Genome-wide SNP
A03	8404245	C	T	Genome-wide SNP
A03	8519971	C	T	Genome-wide SNP
A03	8810317	T	C	Functionanl SNP	Abiotic Stress Tolerance
A03	9082393	A	T	Functionanl SNP	Fiber Quality Traits
A03	9563682	G	A	Genome-wide SNP
A03	9863021	G	T	Functionanl SNP	Fiber Quality Traits
A03	10154036	A	T	Functionanl SNP	Yield Traits
A03	10636168	T	A	Functionanl SNP	Abiotic Stress Tolerance
A03	10849298	G	A	Functionanl SNP	Abiotic Stress Tolerance
A03	10862315	A	G	Functionanl SNP	Abiotic Stress Tolerance
A03	11046716	A	T	Functionanl SNP	Biotic Stress Tolerance
A03	11391880	A	C	Genome-wide SNP
A03	11405489	G	A	Genome-wide SNP
A03	11629269	C	A	Genome-wide SNP
A03	11647525	A	C	Genome-wide SNP
A03	11829554	A	G	Genome-wide SNP
A03	12067178	T	A	Functionanl SNP	Fiber Quality Traits
A03	12350719	T	C	Genome-wide SNP
A03	12396860	G	A	Genome-wide SNP
A03	12445385	G	C	Genome-wide SNP
A03	12877094	T	A	Genome-wide SNP
A03	13588422	C	T	Genome-wide SNP
A03	13763970	C	A	Genome-wide SNP
A03	13815224	A	G	Genome-wide SNP
A03	14140346	G	A	Functionanl SNP	Yield Traits
A03	14199751	A	G	Functionanl SNP	Yield Traits
A03	14459562	G	A	Genome-wide SNP
A03	14485528	G	A	Genome-wide SNP
A03	14674412	G	T	Genome-wide SNP
A03	14900189	C	T	Genome-wide SNP
A03	15042476	G	A	Genome-wide SNP
A03	15068369	G	A	Genome-wide SNP
A03	15349881	C	A	Functionanl SNP	Agronomic Traits
A03	15579395	T	G	Genome-wide SNP
A03	16019626	A	T	Functionanl SNP	Abiotic Stress Tolerance
A03	16269661	C	T	Genome-wide SNP
A03	16558672	A	G	Functionanl SNP	Fiber Quality Traits
A03	16936640	G	A	Functionanl SNP	Agronomic Traits
A03	16936835	C	T	Functionanl SNP	Agronomic Traits
A03	17156892	G	A	Genome-wide SNP
A03	17171420	T	C	Genome-wide SNP
A03	17239214	A	G	Genome-wide SNP
A03	17282445	T	C	Genome-wide SNP
A03	17381483	C	T	Genome-wide SNP
A03	17423630	G	A	Genome-wide SNP
A03	17626649	T	C	Genome-wide SNP
A03	17666731	T	C	Genome-wide SNP
A03	17747903	G	A	Genome-wide SNP
A03	17907475	T	C	Genome-wide SNP
A03	18155801	C	A	Functionanl SNP	Abiotic Stress Tolerance
A03	18204906	A	G	Functionanl SNP	Yield Traits
A03	19268486	T	G	Genome-wide SNP
A03	19608677	G	A	Genome-wide SNP
A03	19666855	G	A	Genome-wide SNP
A03	19705086	G	A	Genome-wide SNP
A03	20073144	G	A	Genome-wide SNP
A03	20921246	G	A	Functionanl SNP	Abiotic Stress Tolerance
A03	20937448	G	A	Functionanl SNP	Abiotic Stress Tolerance
A03	20937473	A	T	Functionanl SNP	Abiotic Stress Tolerance
A03	21591306	A	G	Genome-wide SNP
A03	21852809	G	T	Genome-wide SNP
A03	24023683	G	A	Genome-wide SNP
A03	24064905	T	C	Genome-wide SNP
A03	25347499	G	A	Genome-wide SNP
A03	27262998	T	G	Genome-wide SNP
A03	27994474	A	G	Genome-wide SNP
A03	31694704	C	T	Genome-wide SNP
A03	32019887	C	T	Genome-wide SNP
A03	32757996	G	A	Functionanl SNP	Fiber Quality Traits
A03	33509380	G	A	Functionanl SNP	Abiotic Stress Tolerance
A03	33722347	G	A	Genome-wide SNP
A03	34762757	C	A	Functionanl SNP	Abiotic Stress Tolerance
A03	36390498	C	A	Genome-wide SNP
A03	36936581	C	T	Genome-wide SNP
A03	37899039	C	T	Genome-wide SNP
A03	38748391	T	A	Functionanl SNP	Agronomic Traits
A03	39089973	C	T	Genome-wide SNP
A03	42116787	G	C	Functionanl SNP	Fiber Quality Traits
A03	42839482	C	T	Genome-wide SNP
A03	43437120	C	A	Functionanl SNP	Abiotic Stress Tolerance
A03	43493594	A	T	Functionanl SNP	Abiotic Stress Tolerance
A03	43532685	C	A	Functionanl SNP	Abiotic Stress Tolerance
A03	43532833	G	A	Functionanl SNP	Abiotic Stress Tolerance
A03	43543171	A	T	Functionanl SNP	Abiotic Stress Tolerance
A03	43559434	T	A	Functionanl SNP	Abiotic Stress Tolerance
A03	43614046	A	T	Functionanl SNP	Abiotic Stress Tolerance
A03	44038858	C	T	Genome-wide SNP
A03	44446858	C	T	Genome-wide SNP
A03	45196775	T	C	Genome-wide SNP
A03	45452211	T	C	Functionanl SNP	Abiotic Stress Tolerance
A03	45932807	C	A	Genome-wide SNP
A03	48166776	C	A	Genome-wide SNP
A03	51955816	G	A	Genome-wide SNP
A03	52022471	T	A	Genome-wide SNP
A03	52569800	C	T	Genome-wide SNP
A03	52638165	C	T	Genome-wide SNP
A03	52803166	C	T	Genome-wide SNP
A03	53831144	G	A	Genome-wide SNP
A03	53901689	A	G	Genome-wide SNP
A03	53966046	C	A	Genome-wide SNP
A03	55671115	A	T	Functionanl SNP	Biotic Stress Tolerance
A03	55671190	G	A	Functionanl SNP	Biotic Stress Tolerance
A03	55671228	C	A	Functionanl SNP	Biotic Stress Tolerance
A03	55671312	C	A	Functionanl SNP	Biotic Stress Tolerance
A03	55671314	G	A	Functionanl SNP	Biotic Stress Tolerance
A03	55671345	T	A	Functionanl SNP	Biotic Stress Tolerance
A03	55671371	C	A	Functionanl SNP	Biotic Stress Tolerance
A03	55671384	T	A	Functionanl SNP	Biotic Stress Tolerance
A03	55671391	A	T	Functionanl SNP	Biotic Stress Tolerance
A03	56245276	A	T	Genome-wide SNP
A03	57317994	G	A	Genome-wide SNP
A03	57963046	T	G	Genome-wide SNP
A03	59823115	C	A	Genome-wide SNP
A03	60623927	T	C	Genome-wide SNP
A03	61469564	G	A	Genome-wide SNP
A03	62130009	A	G	Genome-wide SNP
A03	62361663	A	T	Functionanl SNP	Abiotic Stress Tolerance
A03	62361738	T	A	Functionanl SNP	Abiotic Stress Tolerance
A03	62400969	T	A	Functionanl SNP	Abiotic Stress Tolerance
A03	62403797	G	A	Functionanl SNP	Abiotic Stress Tolerance
A03	62647129	G	A	Genome-wide SNP
A03	63285254	T	C	Functionanl SNP	Fiber Quality Traits
A03	63552567	G	A	Genome-wide SNP
A03	63697718	G	A	Genome-wide SNP
A03	63818452	A	G	Genome-wide SNP
A03	63909018	G	A	Genome-wide SNP
A03	63969824	T	C	Genome-wide SNP
A03	64099698	C	T	Genome-wide SNP
A03	64433970	C	T	Genome-wide SNP
A03	64651487	T	A	Functionanl SNP	Abiotic Stress Tolerance
A03	64651545	A	T	Functionanl SNP	Abiotic Stress Tolerance
A03	64660579	G	A	Functionanl SNP	Abiotic Stress Tolerance
A03	64661096	T	A	Functionanl SNP	Abiotic Stress Tolerance
A03	64661122	T	A	Functionanl SNP	Abiotic Stress Tolerance
A03	64661148	T	A	Functionanl SNP	Abiotic Stress Tolerance
A03	64882295	C	T	Genome-wide SNP
A03	64940186	C	A	Genome-wide SNP
A03	65170799	T	C	Genome-wide SNP
A03	65601715	C	A	Functionanl SNP	Agronomic Traits
A03	66475582	C	A	Genome-wide SNP
A03	66797564	C	A	Genome-wide SNP
A03	67006902	G	A	Genome-wide SNP
A03	67757347	G	A	Genome-wide SNP
A03	67803925	T	G	Genome-wide SNP
A03	68693812	T	C	Genome-wide SNP
A03	68722676	G	A	Genome-wide SNP
A03	68864886	G	A	Genome-wide SNP
A03	69319778	C	T	Genome-wide SNP
A03	69693546	A	T	Genome-wide SNP
A03	70559407	A	C	Genome-wide SNP
A03	70718581	C	T	Genome-wide SNP
A03	71405320	A	G	Genome-wide SNP
A03	71623189	G	A	Genome-wide SNP
A03	72359078	T	C	Genome-wide SNP
A03	72631068	A	G	Genome-wide SNP
A03	72910326	C	T	Genome-wide SNP
A03	74083432	T	C	Genome-wide SNP
A03	74247191	A	G	Genome-wide SNP
A03	75126206	C	T	Genome-wide SNP
A03	75248191	T	G	Genome-wide SNP
A03	76671174	C	T	Genome-wide SNP
A03	76786564	T	C	Genome-wide SNP
A03	77638438	T	A	Genome-wide SNP
A03	77689892	G	A	Genome-wide SNP
A03	78069716	G	A	Genome-wide SNP
A03	78806129	C	T	Genome-wide SNP
A03	78942975	C	T	Genome-wide SNP
A03	79307800	G	T	Genome-wide SNP
A03	79536514	G	A	Genome-wide SNP
A03	79840313	G	A	Genome-wide SNP
A03	80220550	G	A	Functionanl SNP	Abiotic Stress Tolerance
A03	81681352	G	C	Genome-wide SNP
A03	81945013	G	C	Genome-wide SNP
A03	82153875	A	G	Genome-wide SNP
A03	82251994	G	T	Genome-wide SNP
A03	82286468	G	A	Genome-wide SNP
A03	82511443	G	C	Genome-wide SNP
A03	83152418	A	C	Genome-wide SNP
A03	83375626	C	T	Genome-wide SNP
A03	83410135	C	T	Genome-wide SNP
A03	83539867	T	C	Genome-wide SNP
A03	83885970	G	A	Genome-wide SNP
A03	83996101	T	C	Genome-wide SNP
A03	84001453	A	G	Genome-wide SNP
A03	84124213	A	G	Genome-wide SNP
A03	84214064	G	C	Genome-wide SNP
A03	84413721	T	G	Genome-wide SNP
A03	84469405	T	C	Genome-wide SNP
A03	84670658	A	G	Genome-wide SNP
A03	84873663	A	C	Genome-wide SNP
A03	84936075	G	A	Genome-wide SNP
A03	84960136	T	C	Genome-wide SNP
A03	85065058	G	A	Genome-wide SNP
A03	85235094	T	C	Genome-wide SNP
A03	85273159	G	A	Genome-wide SNP
A03	85332410	T	C	Genome-wide SNP
A03	85383492	G	A	Genome-wide SNP
A03	85635693	T	C	Genome-wide SNP
A03	85938430	G	T	Genome-wide SNP
A03	86099026	A	G	Genome-wide SNP
A03	86209433	A	G	Genome-wide SNP
A03	86249608	T	A	Genome-wide SNP
A03	86292305	T	G	Genome-wide SNP
A03	86350313	C	T	Genome-wide SNP
A03	86515330	G	A	Genome-wide SNP
A03	86791059	T	C	Genome-wide SNP
A03	86891453	A	G	Genome-wide SNP
A03	86953796	C	T	Genome-wide SNP
A03	87011578	G	T	Genome-wide SNP
A03	87357130	T	A	Genome-wide SNP
A03	87609068	G	A	Genome-wide SNP
A03	87753959	C	A	Genome-wide SNP
A03	88998519	T	C	Functionanl SNP	Fiber Quality Traits
A03	89232835	T	C	Genome-wide SNP
A03	89283666	T	A	Genome-wide SNP
A03	89630491	C	A	Genome-wide SNP
A03	89776102	T	G	Genome-wide SNP
A03	89853083	G	T	Genome-wide SNP
A03	89921029	C	A	Genome-wide SNP
A03	90050346	A	C	Genome-wide SNP
A03	90067472	G	A	Genome-wide SNP
A03	90136215	A	G	Genome-wide SNP
A03	90286589	C	A	Genome-wide SNP
A03	90310142	C	T	Genome-wide SNP
A03	90386193	T	C	Genome-wide SNP
A03	90460706	T	C	Genome-wide SNP
A03	90612850	G	A	Genome-wide SNP
A03	90793735	C	T	Genome-wide SNP
A03	91016710	C	T	Genome-wide SNP
A03	91373762	C	A	Genome-wide SNP
A03	91547633	G	T	Genome-wide SNP
A03	92142682	C	A	Genome-wide SNP
A03	92408131	C	T	Genome-wide SNP
A03	92667228	C	T	Genome-wide SNP
A03	92716674	C	T	Genome-wide SNP
A03	93421399	A	C	Functionanl SNP	Fiber Quality Traits
A03	93682811	G	A	Genome-wide SNP
A03	93780689	T	C	Genome-wide SNP
A03	93873317	G	A	Genome-wide SNP
A03	93929125	G	A	Genome-wide SNP
A03	94258674	G	A	Genome-wide SNP
A03	94342604	T	G	Genome-wide SNP
A03	94431755	G	T	Genome-wide SNP
A03	94444124	C	T	Genome-wide SNP
A03	94695511	C	T	Genome-wide SNP
A03	94745002	G	C	Genome-wide SNP
A03	94851496	C	T	Genome-wide SNP
A03	94892834	A	G	Genome-wide SNP
A03	94999748	G	A	Genome-wide SNP
A03	95056573	C	T	Genome-wide SNP
A03	95150095	A	G	Genome-wide SNP
A03	95248855	A	G	Genome-wide SNP
A03	95395831	C	G	Genome-wide SNP
A03	95408117	T	A	Genome-wide SNP
A03	95594175	T	C	Genome-wide SNP
A03	96065668	C	T	Genome-wide SNP
A03	96560796	A	G	Genome-wide SNP
A03	96827212	C	T	Genome-wide SNP
A03	97212950	G	A	Genome-wide SNP
A03	97409973	C	T	Genome-wide SNP
A03	97798428	T	C	Functionanl SNP	Fiber Quality Traits
A03	98214403	G	A	Genome-wide SNP
A03	98246998	A	G	Genome-wide SNP
A03	98339281	T	G	Genome-wide SNP
A03	98341266	T	C	Genome-wide SNP
A03	98432011	A	G	Genome-wide SNP
A03	98481380	A	G	Genome-wide SNP
A03	98633919	C	T	Genome-wide SNP
A03	98695116	A	C	Genome-wide SNP
A03	98714095	T	C	Genome-wide SNP
A03	98818658	A	G	Genome-wide SNP
A03	98896883	G	A	Genome-wide SNP
A03	99195244	T	C	Functionanl SNP	Abiotic Stress Tolerance
A03	99459449	G	T	Genome-wide SNP
A03	99769165	A	C	Functionanl SNP	Abiotic Stress Tolerance
A03	100021473	G	A	Genome-wide SNP
A03	100129861	T	G	Genome-wide SNP
A03	100254811	G	C	Genome-wide SNP
A03	100282781	G	A	Genome-wide SNP
A03	100353887	T	A	Genome-wide SNP
A03	100419688	G	C	Genome-wide SNP
A03	100525343	C	T	Genome-wide SNP
A03	100596473	C	T	Genome-wide SNP
A03	100634124	G	A	Genome-wide SNP
A03	100686784	C	A	Genome-wide SNP
A03	100783264	G	A	Genome-wide SNP
A03	100823785	A	G	Genome-wide SNP
A03	101081232	T	C	Functionanl SNP	Yield Traits
A03	101834057	G	C	Functionanl SNP	Agronomic Traits
A03	102066660	A	C	Genome-wide SNP
A03	102123267	G	A	Genome-wide SNP
A03	102296921	T	C	Genome-wide SNP
A03	102309993	A	G	Genome-wide SNP
A03	102501207	T	C	Genome-wide SNP
A03	102542401	C	T	Genome-wide SNP
A03	102601474	A	G	Genome-wide SNP
A03	102685465	A	G	Genome-wide SNP
A03	102744136	T	C	Genome-wide SNP
A03	102817104	A	G	Genome-wide SNP
A03	102841851	C	T	Genome-wide SNP
A03	102929052	G	A	Genome-wide SNP
A03	102989465	A	G	Genome-wide SNP
A03	103133941	A	G	Genome-wide SNP
A03	103242867	T	A	Genome-wide SNP
A03	103395018	C	T	Genome-wide SNP
A03	103457457	C	T	Genome-wide SNP
A03	103539013	A	G	Genome-wide SNP
A03	103645446	C	T	Genome-wide SNP
A03	103728682	C	A	Genome-wide SNP
A03	103809996	G	A	Genome-wide SNP
A03	103933268	G	C	Genome-wide SNP
A03	104008411	T	C	Genome-wide SNP
A03	104415582	A	G	Genome-wide SNP
A03	104529209	T	A	Genome-wide SNP
A03	104580541	C	T	Genome-wide SNP
A03	104795835	C	T	Genome-wide SNP
A03	104885695	A	G	Genome-wide SNP
A03	104988225	T	C	Genome-wide SNP
A03	105020836	A	T	Genome-wide SNP
A03	105062513	G	A	Genome-wide SNP
A03	105292729	C	A	Genome-wide SNP
A03	105576973	G	C	Functionanl SNP	Abiotic Stress Tolerance
A03	106646799	T	A	Functionanl SNP	Abiotic Stress Tolerance
A03	106655872	G	A	Functionanl SNP	Fiber Quality Traits
A03	106665834	T	A	Functionanl SNP	Abiotic Stress Tolerance
A03	106803180	T	A	Functionanl SNP	Abiotic Stress Tolerance
A03	106819847	G	A	Functionanl SNP	Abiotic Stress Tolerance
A03	106912886	G	A	Functionanl SNP	Abiotic Stress Tolerance
A03	106925446	T	C,*	Functionanl SNP	Yield Traits
A03	106932795	T	A	Functionanl SNP	Fiber Quality Traits
A03	106932839	T	A	Functionanl SNP	Fiber Quality Traits
A03	106932888	G	A	Functionanl SNP	Fiber Quality Traits
A03	106932954	T	A	Functionanl SNP	Fiber Quality Traits
A03	106932965	T	A	Functionanl SNP	Fiber Quality Traits
A03	106932967	G	A	Functionanl SNP	Fiber Quality Traits
A03	106932983	G	A	Functionanl SNP	Fiber Quality Traits
A03	106933021	A	T	Functionanl SNP	Fiber Quality Traits
A03	106933029	G	A	Functionanl SNP	Fiber Quality Traits
A03	106933238	T	A	Functionanl SNP	Fiber Quality Traits
A03	106933368	G	A	Functionanl SNP	Fiber Quality Traits
A03	106933574	T	A	Functionanl SNP	Fiber Quality Traits
A03	107002892	A	T	Functionanl SNP	Abiotic Stress Tolerance
A03	107232286	C	T	Functionanl SNP	Yield Traits
A03	107536584	C	G	Genome-wide SNP
A03	107620264	C	G	Genome-wide SNP
A03	107882785	G	C	Genome-wide SNP
A03	108141172	A	C	Functionanl SNP	Abiotic Stress Tolerance
A03	108359963	A	G	Functionanl SNP	Abiotic Stress Tolerance
A03	108414698	A	G	Functionanl SNP	Abiotic Stress Tolerance
A03	108650132	G	C	Genome-wide SNP
A03	108761242	G	A	Genome-wide SNP
A03	108865715	T	C	Genome-wide SNP
A03	108969312	A	G	Genome-wide SNP
A03	109055049	A	G	Genome-wide SNP
A03	109188312	C	A	Genome-wide SNP
A03	109266953	C	T	Genome-wide SNP
A03	109385807	G	A	Genome-wide SNP
A03	109481675	T	C	Genome-wide SNP
A03	109593834	A	T	Genome-wide SNP
A03	109669762	A	C	Genome-wide SNP
A03	109757921	G	T	Genome-wide SNP
A03	109819726	C	A	Genome-wide SNP
A03	109872787	T	A	Genome-wide SNP
A03	109960260	G	A	Genome-wide SNP
A03	110044427	C	T	Genome-wide SNP
A04	53427	C	G	Genome-wide SNP
A04	280177	A	G	Functionanl SNP	Fiber Quality Traits
A04	526486	C	G	Genome-wide SNP
A04	643114	A	G	Genome-wide SNP
A04	885808	C	T	Functionanl SNP	Abiotic Stress Tolerance
A04	1258469	T	C	Functionanl SNP	Fiber Quality Traits
A04	1340727	T	C	Functionanl SNP	Fiber Quality Traits
A04	1795001	C	T	Functionanl SNP	Yield Traits
A04	2130649	C	T	Functionanl SNP	Fiber Quality Traits
A04	2367630	C	A	Functionanl SNP	Biotic Stress Tolerance
A04	2438286	A	G	Functionanl SNP	Fiber Quality Traits
A04	2470694	G	A	Functionanl SNP	Fiber Quality Traits
A04	2550100	T	G	Functionanl SNP	Fiber Quality Traits
A04	2775356	A	G	Genome-wide SNP
A04	3370480	T	C	Genome-wide SNP
A04	3434944	G	A	Genome-wide SNP
A04	3653640	G	T	Functionanl SNP	Yield Traits
A04	3974581	G	A	Genome-wide SNP
A04	4085532	C	T	Genome-wide SNP
A04	4164346	C	T	Genome-wide SNP
A04	4243365	A	G	Genome-wide SNP
A04	4488701	T	A	Functionanl SNP	Fiber Quality Traits
A04	4488869	T	C	Functionanl SNP	Fiber Quality Traits
A04	4488908	T	C	Functionanl SNP	Fiber Quality Traits
A04	4625634	A	T	Functionanl SNP	Abiotic Stress Tolerance
A04	4889817	T	A	Functionanl SNP	Agronomic Traits
A04	5250413	C	T	Functionanl SNP	Fiber Quality Traits
A04	5519729	G	A	Genome-wide SNP
A04	5575590	A	G	Genome-wide SNP
A04	5640831	C	T	Genome-wide SNP
A04	5838558	A	G	Genome-wide SNP
A04	6083753	C	T	Functionanl SNP	Fiber Quality Traits
A04	6307153	T	A	Genome-wide SNP
A04	6368172	C	T	Genome-wide SNP
A04	6481223	C	G	Genome-wide SNP
A04	6584615	C	T	Genome-wide SNP
A04	6611894	G	A	Genome-wide SNP
A04	6712903	T	C	Genome-wide SNP
A04	6724861	C	G	Genome-wide SNP
A04	6856335	C	T	Genome-wide SNP
A04	7015976	G	A	Genome-wide SNP
A04	7077403	T	C	Genome-wide SNP
A04	7352976	T	G	Genome-wide SNP
A04	7397813	G	T	Genome-wide SNP
A04	7440411	A	C	Genome-wide SNP
A04	7544782	G	A	Genome-wide SNP
A04	7586404	C	T	Genome-wide SNP
A04	7624697	A	G	Genome-wide SNP
A04	7707480	T	C	Genome-wide SNP
A04	7795157	T	G	Genome-wide SNP
A04	8023908	A	T	Functionanl SNP	Fiber Quality Traits
A04	8480501	G	T	Functionanl SNP	Fiber Quality Traits
A04	8681380	A	C	Functionanl SNP	Fiber Quality Traits
A04	9233396	A	T	Functionanl SNP	Fiber Quality Traits
A04	9747111	T	A	Functionanl SNP	Abiotic Stress Tolerance
A04	9747130	C	A	Functionanl SNP	Abiotic Stress Tolerance
A04	9747132	T	A	Functionanl SNP	Abiotic Stress Tolerance
A04	9747384	C	A	Functionanl SNP	Abiotic Stress Tolerance
A04	10053171	G	A	Functionanl SNP	Abiotic Stress Tolerance
A04	10706307	A	T	Functionanl SNP	Agronomic Traits
A04	10706340	G	A	Functionanl SNP	Agronomic Traits
A04	10712562	C	T	Functionanl SNP	Abiotic Stress Tolerance
A04	10958752	G	A	Genome-wide SNP
A04	11046068	C	T	Genome-wide SNP
A04	11318153	C	T	Genome-wide SNP
A04	11372088	C	T	Genome-wide SNP
A04	11700052	G	A	Genome-wide SNP
A04	11834039	G	A	Genome-wide SNP
A04	11880628	G	A	Genome-wide SNP
A04	12092764	G	A	Genome-wide SNP
A04	12552539	T	A	Functionanl SNP	Agronomic Traits
A04	12950315	G	A	Functionanl SNP	Abiotic Stress Tolerance
A04	13696581	C	T	Genome-wide SNP
A04	14103628	T	C	Genome-wide SNP
A04	14371881	T	A	Genome-wide SNP
A04	14440490	C	T	Genome-wide SNP
A04	15131467	C	G	Genome-wide SNP
A04	17181016	G	A	Genome-wide SNP
A04	17480796	C	T	Genome-wide SNP
A04	17574880	C	G	Genome-wide SNP
A04	17849690	C	A	Functionanl SNP	Abiotic Stress Tolerance
A04	20246539	G	A	Genome-wide SNP
A04	20414760	C	T	Genome-wide SNP
A04	21039401	G	A	Genome-wide SNP
A04	21216007	C	G	Genome-wide SNP
A04	21563127	G	A	Genome-wide SNP
A04	21928826	A	G	Genome-wide SNP
A04	22293563	T	C	Genome-wide SNP
A04	22531203	A	T	Genome-wide SNP
A04	22928802	G	T	Genome-wide SNP
A04	23323416	C	T	Genome-wide SNP
A04	24011644	C	T	Genome-wide SNP
A04	24560804	C	A	Genome-wide SNP
A04	25599062	C	T	Genome-wide SNP
A04	26453629	G	A	Genome-wide SNP
A04	26501794	C	G	Genome-wide SNP
A04	26766364	G	A	Genome-wide SNP
A04	27061425	G	T	Genome-wide SNP
A04	27146542	A	G	Genome-wide SNP
A04	28042540	G	A	Genome-wide SNP
A04	28303786	A	C	Genome-wide SNP
A04	28738124	G	A	Genome-wide SNP
A04	28869923	G	A	Genome-wide SNP
A04	29117442	G	A	Genome-wide SNP
A04	29445340	G	A	Genome-wide SNP
A04	29628259	A	G	Genome-wide SNP
A04	31239409	G	T	Genome-wide SNP
A04	32595855	A	T	Genome-wide SNP
A04	32689525	C	A	Genome-wide SNP
A04	34743029	G	A	Genome-wide SNP
A04	35451700	C	G	Genome-wide SNP
A04	35524154	G	A	Genome-wide SNP
A04	35952092	C	T	Genome-wide SNP
A04	36099625	G	A	Genome-wide SNP
A04	36732177	A	C	Genome-wide SNP
A04	37119829	C	T	Genome-wide SNP
A04	38117965	G	C	Genome-wide SNP
A04	39294083	A	G	Genome-wide SNP
A04	39621413	G	A	Genome-wide SNP
A04	39866129	C	T	Genome-wide SNP
A04	39936578	T	C	Genome-wide SNP
A04	41591843	A	G	Genome-wide SNP
A04	41988489	G	A	Genome-wide SNP
A04	45067618	A	C	Genome-wide SNP
A04	45994870	C	T	Genome-wide SNP
A04	46491773	G	A	Genome-wide SNP
A04	46576895	C	G	Genome-wide SNP
A04	46876496	G	A	Functionanl SNP	Fiber Quality Traits
A04	47780024	G	A	Genome-wide SNP
A04	47953077	G	A	Genome-wide SNP
A04	48439450	C	T	Genome-wide SNP
A04	48704137	A	G	Genome-wide SNP
A04	48916135	C	T	Genome-wide SNP
A04	49095338	C	T	Genome-wide SNP
A04	49397894	G	A	Functionanl SNP	Fiber Quality Traits
A04	49738010	T	G	Genome-wide SNP
A04	49944276	T	A	Functionanl SNP	Abiotic Stress Tolerance
A04	50672966	A	G	Genome-wide SNP
A04	50884315	G	A	Genome-wide SNP
A04	51800774	C	A	Genome-wide SNP
A04	51923892	C	T	Genome-wide SNP
A04	55652975	C	T	Genome-wide SNP
A04	56573562	C	T	Genome-wide SNP
A04	56865826	A	G	Genome-wide SNP
A04	57294010	T	G	Genome-wide SNP
A04	58171918	G	A	Genome-wide SNP
A04	58381898	T	C	Genome-wide SNP
A04	59379204	C	A	Genome-wide SNP
A04	59603858	C	T	Genome-wide SNP
A04	60239692	G	A	Genome-wide SNP
A04	60240681	T	C	Genome-wide SNP
A04	60407780	C	T	Genome-wide SNP
A04	60531838	C	T	Genome-wide SNP
A04	60759639	G	T	Genome-wide SNP
A04	60799602	G	A	Genome-wide SNP
A04	61379818	C	T	Genome-wide SNP
A04	62202968	T	C	Genome-wide SNP
A04	62251039	G	T	Genome-wide SNP
A04	62356874	T	C	Genome-wide SNP
A04	63503750	C	T	Genome-wide SNP
A04	63700851	G	A	Genome-wide SNP
A04	64309664	G	A	Functionanl SNP	Abiotic Stress Tolerance
A04	64664420	G	A	Genome-wide SNP
A04	65584076	A	C	Genome-wide SNP
A04	66597000	T	G	Genome-wide SNP
A04	66900266	G	A	Genome-wide SNP
A04	67165704	G	A	Genome-wide SNP
A04	67432399	G	A	Genome-wide SNP
A04	68310470	C	A	Functionanl SNP	Abiotic Stress Tolerance
A04	68824991	G	A	Genome-wide SNP
A04	69528371	G	A	Genome-wide SNP
A04	69607040	G	A	Genome-wide SNP
A04	69720684	C	T	Genome-wide SNP
A04	71258386	G	A	Genome-wide SNP
A04	71375218	A	G	Genome-wide SNP
A04	71404667	T	C	Genome-wide SNP
A04	71474681	G	A	Genome-wide SNP
A04	71521332	A	G	Genome-wide SNP
A04	71697243	T	G	Genome-wide SNP
A04	71780937	G	T	Genome-wide SNP
A04	72079152	T	A	Genome-wide SNP
A04	72367573	G	C	Genome-wide SNP
A04	73175985	T	C	Functionanl SNP	Abiotic Stress Tolerance
A04	73196561	C	A	Functionanl SNP	Yield Traits
A04	73518665	G	T	Genome-wide SNP
A04	73988909	T	A	Functionanl SNP	Abiotic Stress Tolerance
A04	74395283	C	T	Genome-wide SNP
A04	74492756	C	T	Genome-wide SNP
A04	74727383	T	A	Genome-wide SNP
A04	75000404	A	C	Genome-wide SNP
A04	75119328	T	C	Genome-wide SNP
A04	75164323	C	T	Genome-wide SNP
A04	75180005	A	G	Genome-wide SNP
A04	75542693	T	A,*	Functionanl SNP	Fiber Quality Traits
A04	77044012	C	T	Genome-wide SNP
A04	77123485	T	G	Genome-wide SNP
A04	77200091	C	G	Genome-wide SNP
A04	77249929	T	C	Genome-wide SNP
A04	77573472	T	C	Functionanl SNP	Abiotic Stress Tolerance
A04	77828482	C	T	Genome-wide SNP
A04	77950395	G	A	Genome-wide SNP
A04	78065088	T	G	Genome-wide SNP
A04	78410461	C	T	Genome-wide SNP
A04	78903889	G	A	Genome-wide SNP
A04	79012383	A	G	Genome-wide SNP
A04	79410798	G	A	Genome-wide SNP
A04	79461596	C	T	Genome-wide SNP
A04	79848447	C	G	Genome-wide SNP
A04	80110601	G	A	Genome-wide SNP
A04	80258165	T	C	Genome-wide SNP
A04	80365719	G	T	Genome-wide SNP
A04	80416893	G	A	Genome-wide SNP
A04	80469596	A	G	Genome-wide SNP
A04	80556850	A	G	Genome-wide SNP
A04	80764196	T	A	Functionanl SNP	Agronomic Traits
A04	80959419	C	T	Functionanl SNP	Fiber Quality Traits
A04	81303676	A	T	Genome-wide SNP
A04	81546559	A	G	Functionanl SNP	Yield Traits
A04	81556139	T	C	Functionanl SNP	Yield Traits
A04	81918758	C	T	Functionanl SNP	Abiotic Stress Tolerance
A04	82050431	T	G	Functionanl SNP	Fiber Quality Traits
A04	82393087	C	A	Functionanl SNP	Abiotic Stress Tolerance
A04	82436680	C	G	Functionanl SNP	Yield Traits
A04	82502729	T	C	Functionanl SNP	Abiotic Stress Tolerance
A04	82563849	T	C	Functionanl SNP	Yield Traits
A04	82978718	T	C	Functionanl SNP	Fiber Quality Traits
A04	83310322	A	G	Functionanl SNP	Yield Traits
A04	83411714	C	T	Functionanl SNP	Fiber Quality Traits
A04	83724887	T	C	Functionanl SNP	Abiotic Stress Tolerance
A04	84151272	A	G	Genome-wide SNP
A05	739785	T	C	Genome-wide SNP
A05	1128743	A	G	Functionanl SNP	Abiotic Stress Tolerance
A05	1358010	C	A	Genome-wide SNP
A05	1886307	C	T	Genome-wide SNP
A05	2115824	G	A	Functionanl SNP	Abiotic Stress Tolerance
A05	2322363	A	T	Genome-wide SNP
A05	2509291	T	C	Genome-wide SNP
A05	2597050	A	G	Genome-wide SNP
A05	2817443	A	T	Functionanl SNP	Fiber Quality Traits
A05	3028422	G	C	Genome-wide SNP
A05	3112443	A	G	Genome-wide SNP
A05	3286881	T	C	Genome-wide SNP
A05	3597025	C	T	Genome-wide SNP
A05	3677268	T	C	Genome-wide SNP
A05	3727374	C	A	Genome-wide SNP
A05	3964844	C	G	Functionanl SNP	Fiber Quality Traits
A05	4191187	C	T	Genome-wide SNP
A05	4467669	C	A	Functionanl SNP	Fiber Quality Traits
A05	4833719	G	A	Genome-wide SNP
A05	4925943	A	G	Genome-wide SNP
A05	4995165	A	G	Genome-wide SNP
A05	5058756	C	T	Genome-wide SNP
A05	5507103	G	A	Functionanl SNP	Yield Traits
A05	5729182	A	T	Genome-wide SNP
A05	5972207	T	A	Functionanl SNP	Agronomic Traits
A05	6142936	C	A	Functionanl SNP	Agronomic Traits
A05	6315904	T	G	Functionanl SNP	Fiber Quality Traits
A05	6392433	T	A	Functionanl SNP	Abiotic Stress Tolerance
A05	6431116	A	T	Functionanl SNP	Fiber Quality Traits
A05	6669840	G	A	Functionanl SNP	Abiotic Stress Tolerance
A05	6862629	C	T	Functionanl SNP	Fiber Quality Traits
A05	7998209	G	A	Functionanl SNP	Biotic Stress Tolerance
A05	8680815	T	C	Genome-wide SNP
A05	9279156	A	G	Functionanl SNP	Abiotic Stress Tolerance
A05	10097781	G	A	Genome-wide SNP
A05	10484787	A	C	Genome-wide SNP
A05	10986226	C	A	Functionanl SNP	Fiber Quality Traits
A05	11004842	A	T	Functionanl SNP	Fiber Quality Traits
A05	11005024	A	T	Functionanl SNP	Fiber Quality Traits
A05	11005656	A	T	Functionanl SNP	Fiber Quality Traits
A05	11005951	C	A	Functionanl SNP	Fiber Quality Traits
A05	11006081	G	A	Functionanl SNP	Fiber Quality Traits
A05	11006091	C	A	Functionanl SNP	Fiber Quality Traits
A05	11882848	A	T	Genome-wide SNP
A05	12107106	A	G	Functionanl SNP	Yield Traits
A05	12229703	C	A	Functionanl SNP	Fiber Quality Traits
A05	12627724	C	T	Genome-wide SNP
A05	13070891	A	G	Genome-wide SNP
A05	13582926	C	T	Functionanl SNP	Fiber Quality Traits
A05	13616040	C	G	Functionanl SNP	Fiber Quality Traits
A05	13616219	A	T	Functionanl SNP	Fiber Quality Traits
A05	13824907	A	T	Functionanl SNP	Abiotic Stress Tolerance
A05	14058832	T	A	Functionanl SNP	Yield Traits
A05	14284265	G	C	Functionanl SNP	Fiber Quality Traits
A05	14474031	T	C	Functionanl SNP	Abiotic Stress Tolerance
A05	14486137	A	T	Functionanl SNP	Abiotic Stress Tolerance
A05	14555099	T	A	Functionanl SNP	Fiber Quality Traits
A05	14612532	C	T	Functionanl SNP	Yield Traits
A05	14905618	T	C	Genome-wide SNP
A05	15020816	G	A	Genome-wide SNP
A05	15160478	C	A	Genome-wide SNP
A05	15249892	G	T	Genome-wide SNP
A05	15711107	C	T	Functionanl SNP	Abiotic Stress Tolerance
A05	16277514	G	A	Functionanl SNP	Yield Traits
A05	16418129	A	T	Functionanl SNP	Agronomic Traits
A05	16418788	G	T	Functionanl SNP	Agronomic Traits
A05	16419530	C	G	Functionanl SNP	Agronomic Traits
A05	16422990	A	G	Functionanl SNP	Agronomic Traits
A05	16423523	C	T	Functionanl SNP	Agronomic Traits
A05	16423577	A	C	Functionanl SNP	Agronomic Traits
A05	16423735	T	C	Functionanl SNP	Agronomic Traits
A05	16423922	G	A	Functionanl SNP	Agronomic Traits
A05	16424039	C	A	Functionanl SNP	Agronomic Traits
A05	16428898	G	A	Functionanl SNP	Agronomic Traits
A05	16428922	G	A	Functionanl SNP	Agronomic Traits
A05	16428966	C	T	Functionanl SNP	Agronomic Traits
A05	16429204	T	C	Functionanl SNP	Agronomic Traits
A05	16429254	C	G	Functionanl SNP	Agronomic Traits
A05	16431549	C	T	Functionanl SNP	Agronomic Traits
A05	16437129	C	A	Functionanl SNP	Abiotic Stress Tolerance
A05	16437562	C	A	Functionanl SNP	Agronomic Traits
A05	16438878	C	A	Functionanl SNP	Agronomic Traits
A05	16443949	A	G	Functionanl SNP	Agronomic Traits
A05	16455852	G	T	Functionanl SNP	Agronomic Traits
A05	16455993	T	A	Functionanl SNP	Agronomic Traits
A05	16457396	A	C	Functionanl SNP	Agronomic Traits
A05	16458377	T	C	Functionanl SNP	Agronomic Traits
A05	16464118	G	A	Functionanl SNP	Agronomic Traits
A05	16465210	A	C	Functionanl SNP	Agronomic Traits
A05	16465315	A	T	Functionanl SNP	Agronomic Traits
A05	16465653	T	A	Functionanl SNP	Agronomic Traits
A05	16466338	T	A	Functionanl SNP	Agronomic Traits
A05	16466413	T	C	Functionanl SNP	Agronomic Traits
A05	16470745	G	A	Functionanl SNP	Agronomic Traits
A05	16471084	T	G	Functionanl SNP	Agronomic Traits
A05	16471109	C	A	Functionanl SNP	Agronomic Traits
A05	16471883	C	T	Functionanl SNP	Agronomic Traits
A05	16471930	C	T	Functionanl SNP	Agronomic Traits
A05	16472042	A	T	Functionanl SNP	Agronomic Traits
A05	16472168	C	A	Functionanl SNP	Agronomic Traits
A05	16472190	T	A	Functionanl SNP	Agronomic Traits
A05	16472338	T	A	Functionanl SNP	Agronomic Traits
A05	16473419	A	T	Functionanl SNP	Agronomic Traits
A05	16473491	T	C	Functionanl SNP	Agronomic Traits
A05	16474624	T	A	Functionanl SNP	Agronomic Traits
A05	16474916	C	A	Functionanl SNP	Agronomic Traits
A05	16474926	A	C,T	Functionanl SNP	Agronomic Traits
A05	16475053	G	A	Functionanl SNP	Agronomic Traits
A05	16475092	C	A	Functionanl SNP	Agronomic Traits
A05	16478927	T	A	Functionanl SNP	Agronomic Traits
A05	16478950	T	A	Functionanl SNP	Agronomic Traits
A05	16479118	T	A	Functionanl SNP	Agronomic Traits
A05	16479279	C	T	Functionanl SNP	Agronomic Traits
A05	16479551	A	G	Functionanl SNP	Agronomic Traits
A05	16480258	G	T	Functionanl SNP	Agronomic Traits
A05	16480271	T	A	Functionanl SNP	Agronomic Traits
A05	16490088	C	T	Functionanl SNP	Agronomic Traits
A05	16495572	T	C	Functionanl SNP	Agronomic Traits
A05	16495600	A	T	Functionanl SNP	Agronomic Traits
A05	16495844	G	A	Functionanl SNP	Agronomic Traits
A05	16495982	T	G	Functionanl SNP	Agronomic Traits
A05	16495987	A	G	Functionanl SNP	Agronomic Traits
A05	16496986	C	T	Functionanl SNP	Agronomic Traits
A05	16497250	C	T	Functionanl SNP	Agronomic Traits
A05	16497356	G	T	Functionanl SNP	Agronomic Traits
A05	16497973	C	A	Functionanl SNP	Agronomic Traits
A05	16508419	T	A	Functionanl SNP	Agronomic Traits
A05	16520920	T	C	Functionanl SNP	Agronomic Traits
A05	16521323	A	T	Functionanl SNP	Agronomic Traits
A05	16531009	C	A	Functionanl SNP	Agronomic Traits
A05	16531261	A	T	Functionanl SNP	Agronomic Traits
A05	16532532	G	A	Functionanl SNP	Agronomic Traits
A05	16532621	C	T	Functionanl SNP	Agronomic Traits
A05	16533753	A	T	Functionanl SNP	Agronomic Traits
A05	16535572	A	T	Functionanl SNP	Agronomic Traits
A05	16535666	T	C	Functionanl SNP	Agronomic Traits
A05	16535708	T	A	Functionanl SNP	Agronomic Traits
A05	16542572	A	T	Functionanl SNP	Agronomic Traits
A05	16542638	T	A	Functionanl SNP	Agronomic Traits
A05	16543543	C	T	Functionanl SNP	Agronomic Traits
A05	16545539	G	T	Functionanl SNP	Agronomic Traits
A05	16545573	G	A	Functionanl SNP	Agronomic Traits
A05	16545671	A	T	Functionanl SNP	Agronomic Traits
A05	16559711	G	A	Functionanl SNP	Agronomic Traits
A05	16560689	A	T	Functionanl SNP	Agronomic Traits
A05	16561755	A	T	Functionanl SNP	Agronomic Traits
A05	16561781	G	A	Functionanl SNP	Agronomic Traits
A05	16561828	C	T	Functionanl SNP	Agronomic Traits
A05	16561929	G	A	Functionanl SNP	Agronomic Traits
A05	16561944	C	T	Functionanl SNP	Agronomic Traits
A05	16562659	G	A	Functionanl SNP	Agronomic Traits
A05	16575156	G	A	Functionanl SNP	Agronomic Traits
A05	16592379	T	C	Functionanl SNP	Agronomic Traits
A05	16597974	T	C	Functionanl SNP	Agronomic Traits
A05	16624996	T	C	Functionanl SNP	Agronomic Traits
A05	16626421	A	T	Functionanl SNP	Agronomic Traits
A05	16631683	A	G	Functionanl SNP	Agronomic Traits
A05	16652654	A	G	Functionanl SNP	Abiotic Stress Tolerance
A05	16657048	T	G	Functionanl SNP	Abiotic Stress Tolerance
A05	16712086	G	A	Functionanl SNP	Agronomic Traits
A05	16767503	A	C	Functionanl SNP	Agronomic Traits
A05	16903100	C	A	Functionanl SNP	Fiber Quality Traits
A05	16948026	T	C	Functionanl SNP	Agronomic Traits
A05	16949078	T	A	Functionanl SNP	Agronomic Traits
A05	16949584	A	T	Functionanl SNP	Agronomic Traits
A05	16950659	A	T	Functionanl SNP	Fiber Quality Traits
A05	16951076	C	T	Functionanl SNP	Agronomic Traits
A05	16997775	A	G	Functionanl SNP	Abiotic Stress Tolerance
A05	18708110	T	C	Genome-wide SNP
A05	18748604	A	T	Genome-wide SNP
A05	19018879	A	G	Genome-wide SNP
A05	19026274	G	A	Genome-wide SNP
A05	19161359	G	A	Genome-wide SNP
A05	19201209	G	A	Genome-wide SNP
A05	21393178	T	C	Genome-wide SNP
A05	21839005	G	A	Functionanl SNP	Abiotic Stress Tolerance
A05	22057219	T	A	Genome-wide SNP
A05	22305421	G	A	Functionanl SNP	Fiber Quality Traits
A05	22536092	C	T	Functionanl SNP	Yield Traits
A05	22580669	T	C	Functionanl SNP	Yield Traits
A05	23426771	G	A	Functionanl SNP	Fiber Quality Traits
A05	23494969	C	G	Functionanl SNP	Fiber Quality Traits
A05	23713633	G	A	Genome-wide SNP
A05	23798596	G	T	Genome-wide SNP
A05	23907714	A	G	Genome-wide SNP
A05	24163631	C	T	Functionanl SNP	Yield Traits
A05	24248965	C	T	Functionanl SNP	Abiotic Stress Tolerance
A05	24480840	A	G	Genome-wide SNP
A05	24592368	G	C	Genome-wide SNP
A05	24660760	C	T	Genome-wide SNP
A05	24774250	G	A	Genome-wide SNP
A05	24780586	T	C	Genome-wide SNP
A05	24978190	T	G	Genome-wide SNP
A05	25109201	A	G	Genome-wide SNP
A05	25159820	G	C	Genome-wide SNP
A05	25301464	A	G	Genome-wide SNP
A05	26606333	T	C	Functionanl SNP	Agronomic Traits
A05	26645434	G	C	Functionanl SNP	Agronomic Traits
A05	26646911	T	C	Functionanl SNP	Agronomic Traits
A05	26651539	C	T	Functionanl SNP	Agronomic Traits
A05	26651887	A	G	Functionanl SNP	Agronomic Traits
A05	26920160	T	C	Genome-wide SNP
A05	26967975	A	G	Genome-wide SNP
A05	27083692	C	T	Genome-wide SNP
A05	27144910	G	A	Genome-wide SNP
A05	27220409	T	A	Genome-wide SNP
A05	27325991	T	C	Genome-wide SNP
A05	27743524	A	G	Genome-wide SNP
A05	28082092	A	G	Functionanl SNP	Abiotic Stress Tolerance
A05	28237596	T	C	Functionanl SNP	Abiotic Stress Tolerance
A05	28576455	T	C	Genome-wide SNP
A05	28734776	C	T	Genome-wide SNP
A05	28968156	T	A	Functionanl SNP	Yield Traits
A05	29332682	A	G	Genome-wide SNP
A05	29435511	G	A	Genome-wide SNP
A05	29463126	T	C	Genome-wide SNP
A05	29727189	G	C	Functionanl SNP	Abiotic Stress Tolerance
A05	29929023	C	G	Genome-wide SNP
A05	29987387	G	A	Genome-wide SNP
A05	30110836	G	C	Genome-wide SNP
A05	30173127	C	T	Genome-wide SNP
A05	30217526	T	A	Genome-wide SNP
A05	30257941	G	A	Genome-wide SNP
A05	30315948	C	T	Genome-wide SNP
A05	30498659	C	T	Genome-wide SNP
A05	30609982	A	G	Genome-wide SNP
A05	30688107	T	C	Genome-wide SNP
A05	30764940	T	C	Genome-wide SNP
A05	30801337	C	T	Genome-wide SNP
A05	30857337	G	T	Genome-wide SNP
A05	30904162	G	A	Genome-wide SNP
A05	31006979	C	T	Genome-wide SNP
A05	31218133	A	G	Functionanl SNP	Fiber Quality Traits
A05	31480351	A	G	Genome-wide SNP
A05	31542656	A	G	Genome-wide SNP
A05	31588121	A	G	Genome-wide SNP
A05	31650407	G	A	Genome-wide SNP
A05	31784717	A	G	Genome-wide SNP
A05	31823493	A	G	Genome-wide SNP
A05	31896680	A	C	Genome-wide SNP
A05	31956810	C	G	Genome-wide SNP
A05	31993487	G	A	Genome-wide SNP
A05	32053501	G	A	Genome-wide SNP
A05	32130837	C	A	Genome-wide SNP
A05	32176141	A	T	Genome-wide SNP
A05	32413390	T	C	Functionanl SNP	Abiotic Stress Tolerance
A05	32422180	G	A	Functionanl SNP	Yield Traits
A05	32679868	C	T	Genome-wide SNP
A05	32707120	T	A	Genome-wide SNP
A05	32815947	T	G	Genome-wide SNP
A05	32865867	G	A	Genome-wide SNP
A05	32881026	A	G	Genome-wide SNP
A05	32953716	C	T	Genome-wide SNP
A05	33008233	A	G	Genome-wide SNP
A05	33061903	T	C	Genome-wide SNP
A05	33313117	G	A	Functionanl SNP	Fiber Quality Traits
A05	33661864	C	A	Genome-wide SNP
A05	33863897	T	A	Functionanl SNP	Fiber Quality Traits
A05	34137763	G	A	Genome-wide SNP
A05	34222342	T	C	Genome-wide SNP
A05	34293263	T	C	Genome-wide SNP
A05	34398283	C	T	Genome-wide SNP
A05	34464781	C	G	Genome-wide SNP
A05	34539914	A	C	Genome-wide SNP
A05	34583129	A	G	Genome-wide SNP
A05	34622740	T	C	Genome-wide SNP
A05	34795482	G	A	Genome-wide SNP
A05	34923538	A	G	Genome-wide SNP
A05	35039749	C	T	Genome-wide SNP
A05	35091763	C	T	Genome-wide SNP
A05	35122865	C	T	Genome-wide SNP
A05	35372876	T	A	Functionanl SNP	Biotic Stress Tolerance
A05	35450118	G	A	Functionanl SNP	Abiotic Stress Tolerance
A05	35913790	A	G	Functionanl SNP	Abiotic Stress Tolerance
A05	36131229	A	G	Genome-wide SNP
A05	36181003	C	T	Genome-wide SNP
A05	36299971	A	G	Genome-wide SNP
A05	36315087	A	G	Genome-wide SNP
A05	36394186	A	G	Genome-wide SNP
A05	36429764	T	C	Genome-wide SNP
A05	36599010	T	C	Genome-wide SNP
A05	36707877	T	C	Genome-wide SNP
A05	36935324	T	C	Genome-wide SNP
A05	37169830	A	T	Functionanl SNP	Fiber Quality Traits
A05	37259496	C	T	Functionanl SNP	Abiotic Stress Tolerance
A05	37661052	T	C	Functionanl SNP	Yield Traits
A05	37988214	A	T	Functionanl SNP	Abiotic Stress Tolerance
A05	38023610	A	T	Functionanl SNP	Fiber Quality Traits
A05	38230112	C	T	Genome-wide SNP
A05	38300282	T	G	Genome-wide SNP
A05	38403785	C	A	Genome-wide SNP
A05	38484581	A	G	Genome-wide SNP
[truncated: 11,573 more rows]
