# Supplementary material for: Development of a Liquid-Phased Probe Array for Upland Cotton and Its Application in Cultivar Identification
Source: Genes (Basel). 2025 Dec 21;17(1):8. doi: 10.3390/genes17010008 (PMC12841419; doi:10.3390/genes17010008)
Supplement: Supplementary file 1 [file genes-17-00008-s001.zip › Table S8 .xls]

## Sheet: Sheet1
Table S8 Comparison of heterozygosity between cotton hybrids and Pure-line cultivars
Hybrid				Pure-line cultivars
Sample	Het(%)	Het_number	All_number	Sample	Het(%)	Het_number	All_number
MBS027	17.31	7705	44501	MBS064	5.95	2399	40325
MBS028	12.84	5631	43856	MBS068	5.18	2214	42776
MBS029	19.83	8905	44908	MBS070	5.31	2349	44199
MBS030	21.91	9520	43451	MBS071	5.68	2509	44140
MBS031	20.38	8953	43936	MBS072	5.8	2433	41957
MBS032	15.7	6654	42393	MBS075	5.83	2463	42247
MBS033	20.03	9083	45343	MBS078	6.55	2982	45492
MBS034	17.88	8028	44898	MBS079	5.51	2525	45859
MBS035	17.98	8047	44748	MBS080	5.32	2373	44606
MBS036	19.14	8281	43255	MBS082	5.81	2581	44386
MBS037	12.76	5594	43823	MBS091	5.14	2338	45528
MBS038	18.67	8148	43648	MBS092	6.02	2716	45090
MBS039	15.45	7028	45486	MBS095	5.26	2277	43315
MBS040	16.71	6682	39988	MBS099	5.59	2553	45664
MBS041	22.08	10027	45416	MBS100	5.51	2462	44721
MBS042	17.63	7929	44969	MBS101	5.78	2634	45576
MBS043	20.49	9162	44723	MBS103	7.22	3244	44940
MBS044	18.56	7995	43082	MBS107	6.96	3223	46311
MBS045	18.16	7664	42212	MBS112	7.28	3250	44631
MBS046	16.62	7208	43358	MBS117	5.7	2564	44962
MBS047	15.98	7233	45258	MBS119	5.9	2504	42449
MBS048	15.24	6580	43181	MBS121	7.34	3145	42834
MBS106	11.74	5304	45170	MBS158	3.99	1104	27648
MBS108	11.37	5148	45288	MBS159	4.12	1157	28092
MBS114	17.37	7294	41985	MBS161	5.12	1331	26001
MBS115	19.36	9048	46736	MBS162	6.52	2010	30832
MBS116	15.66	7210	46036	MBS163	6.71	2164	32259
MBS120	18.07	7889	43647	MBS164	4.61	1567	33960
MBS122	15.34	6883	44863	MBS165	4.3	1245	28986
MBS146	13.11	4377	33380	MBS166	4.44	1248	28128
MBS148	12.31	3947	32059	MBS167	4.24	1140	26904
MBS149	12.43	3809	30651	MBS170	5.81	1698	29218
MBS150	11.74	3149	26813	MBS171	5.81	2091	35960
MBS151	12.1	3546	29303	MBS172	4.15	1400	33746
MBS152	11.61	3334	28713	MBS173	4.5	1512	33616
MBS154	12.6	3842	30502	MBS174	4.68	1384	29559
MBS155	11.59	3585	30923	MBS175	5.48	1512	27575
MBS157	10.51	4456	43635	MBS176	4.58	1455	31798
